# Supplementary material for: Characterization and analysis of multi-organ full-length transcriptomes in Sphaeropteris brunoniana and Alsophila latebrosa highlight secondary metabolism and chloroplast RNA editing pattern of tree ferns
Source: BMC Plant Biol. 2024 Jan 26;24:73. doi: 10.1186/s12870-024-04746-w (PMC10811885; doi:10.1186/s12870-024-04746-w)
Supplement: Supplementary file 2 — Additional file 2: Table S1. PacBio sequencing results of S. brunoniana. Table S2. PacBio sequencing results of A. latebrosa. Table S3. Illumina sequencing results of S. brunoniana. Table S4. Unigenes statistics of Illumina sequencing in S. brunoniana. Table S5. Illumina sequencing results of A. latebrosa. Table S6. Transcripts and unigenes statistics of A. latebrosa. Table S7. KEGG enrichment results of unigenes in S. brunoniana. Table S8. The expression characteristics of all unigenes in three organs of S. brunoniana. Table S9. The expression characteristics of all unigenes in three organs of A. latebrosa. [file 12870_2024_4746_MOESM2_ESM.xlsx]

## Sheet: Table S1
Table S1 PacBio sequencing results of S. brunoniana
Sample	Total	Average length（bp）	N50（bp）
Polymerase reads
Root	257507	63236	119047
Rachis	327562	76653	140548
Pinna	216109	86113	154874
Subreads
Root	12401101	1239	1379
Rachis	16661336	1430	1527
Pinna	12893685	1367	1440
Circular consensus sequence
Root	244494	1489	1680
Rachis	314438	1610	1713
Pinna	208599	1540	1628
Full-length non chimera reads
Root	193884	1248	1442
Rachis	255850	1437	1557
Pinna	161927	1331	1413
Polished consensus sequence
Root	19684	1317	1494
Rachis	27686	1499	1618
Pinna	16826	1396	1490

## Sheet: Table S2
Table S2 PacBio sequencing results of A. latebrosa
Sample	Total	Average length（bp）	N50（bp）
Polymerase reads
Root	245273	77059	141488
Rachis	280715	66139	121562
Pinna	331667	64873	120245
Subreads
Root	11450391	1574	1663
Rachis	12812405	1373	1536
Pinna	16337307	1240	1318
Circular consensus sequence
Root	234021	1759	1851
Rachis	267518	1611	1771
Pinna	316994	1441	1575
Full-length non chimera reads
Root	202107	1592	1694
Rachis	209388	1373	1560
Pinna	243552	1203	1324
Polished consensus sequence
Root	25315	1581	1669
Rachis	22548	1449	1614
Pinna	25176	1294	1441

## Sheet: Table S3
Table S3 Illumina sequencing results of S. brunoniana
Sample	Raw reads	Clean reads	Clean bases	Q20 (%)	GC (%)
Root	42150438	41283200	6.19 Gb	97.35	49.95
Rachis	47496118	46476174	6.97 Gb	97.51	49.32
Pinna	60482180	58512758	8.78 Gb	97.55	50.49

## Sheet: Table S4
Table S4 Unigenes statistics of Illumina sequencing in S. brunoniana
Sample	200 - 500 (bp)	500 - 1k (bp)	1k - 2k (bp)	> 2k (bp)	Total	N50 (bp)
Root	12740	12705	10273	6098	41816	1631
Rachis	5299	6710	8823	6327	27159	1962
Pinna	11346	9594	10102	5387	36429	1628

## Sheet: Table S5
Table S5 Illumina sequencing results of A. latebrosa
Sample	Raw reads	Clean reads	Clean bases	Q30 (%)	GC (%)
Root	54380706	53522458	8.03 Gb	93.01	48.69
Rachis	43784500	43137240	6.47 Gb	92.68	49.16
Pinna	46855318	45924740	6.89 Gb	91.89	49.82

## Sheet: Table S6
Table S6 Transcripts and unigenes statistics of A. latebrosa
Sample	200 - 500 (bp)	500 - 1k (bp)	1k - 2k (bp)	> 2k (bp)	Total	N50 (bp)
Root	8161	8959	9472	6895	33487	1916
Rachis	5506	6916	8684	5925	27031	1910
Pinna	5822	7354	9519	6075	28770	1854

## Sheet: Table S7
Table S7 KEGG enrichment results of unigenes in S. brunoniana.
		Root	Rachis	Pinna
Cellular Processes	Cell growth and death	143	213	144
	Cell motility	35	54	33
	Cellular community - eukaryotes	65	104	56
	Cellular community - prokaryotes	41	56	43
	Transport and catabolism	352	510	344
Environmental Information Processing	Membrane transport	9	15	6
	Signal transduction	641	780	499
	Signal molecules and interaction	0	0	1
Genetic Information Processing	Folding, sorting and degradation	450	576	411
	Replication and repair	24	56	23
	Transcription	220	279	186
	Translation	913	664	575
Metabolism	Amino acid metabolism	387	522	338
	Biosynthesis of other secondary metabolites	214	236	153
	Carbohydrate metabolism	494	704	439
	Energy metabolism	354	459	468
	Global and overview maps	433	582	405
	Glycan biosynthesis and metabolism	41	73	44
	Lipid metabolism	227	332	221
	Metabolism of cofactors and vitamins	154	238	191
	Metabolism of other amino acids	149	204	144
	Metabolism of terpenoids and polyketides	72	123	85
	Nucleotide metabolism	99	141	95
	Xenobiotics biodegradation and metabolism	71	80	80
Organismal Systems	Aging	110	96	91
	Circulatory system	52	68	50
	Development	34	57	32
	Digestive system	55	82	54
	Endocrine system	257	308	204
	Environmental adaptation	167	187	117
	Excretory system	45	80	52
	Immune system	256	284	191
	Nervous system	166	229	139
	Sensory system	22	26	18

## Sheet: Table S8
Table S8 The expression characteristics of all unigenes in three organs of S. brunoniana.
FPKM Interval	Leaf	Root	Stem	Total
0-0.1	3,490 (13.63%)	1,791 (7.00%)	3,241 (12.66%)	8,522 (11.10%)
0.1-1	1,080 (4.22%)	1,273 (4.97%)	839 (3.28%)	3,192 (4.16%)
1-5	4,196 (16.39%)	4,582 (17.90%)	3,460 (13.52%)	12,238 (15.94%)
5-15	7,131 (27.86%)	7,529 (29.41%)	7,116 (27.80%)	21,776 (28.36%)
15-60	6,658 (26.01%)	7,383 (28.84%)	7,746 (30.26%)	21,787 (28.37%)
>60	3,042 (11.88%)	3,039 (11.87%)	3,195 (12.48%)	9,276 (12.08%)

## Sheet: Table S9
Table S9 The expression characteristics of all unigenes in three organs of A. latebrosa.
FPKM Interval	Leaf	Root	Stem	Total
0-0.1	1,631 (6.29%)	1,956 (7.54%)	1,781 (6.87%)	5,368 (6.9%)
0.1-1	1,022 (3.94%)	1,259 (4.86%)	1,120 (4.32%)	3,401 (4.37%)
1-5	4,171 (16.08%)	4,130 (15.93%)	4,191 (16.16%)	12,492 (16.06%)
5-16	7,788 (30.03%)	7,445 (28.71%)	7,953 (30.67%)	23,186 (29.8%)
15-60	8,025 (30.95%)	8,068 (31.11%)	7,760 (29.93%)	23,853 (30.66%)
>60	3,294 (12.70%)	3,073 (11.85%)	3,126 (12.06%)	9,493 (12.2%)
