# Supplementary material for: Characterization and analysis of multi-organ full-length transcriptomes in Sphaeropteris brunoniana and Alsophila latebrosa highlight secondary metabolism and chloroplast RNA editing pattern of tree ferns
Source: BMC Plant Biol. 2024 Jan 26;24:73. doi: 10.1186/s12870-024-04746-w (PMC10811885; doi:10.1186/s12870-024-04746-w)
Supplement: Supplementary file 3 — Additional file 3: Table S10. GO enrichment results of differentially expressed genes of S. brunoniana pinna and root. [file 12870_2024_4746_MOESM3_ESM.xlsx]

## Sheet: Table S10
Table S10. GO enrichment results of differentially expressed genes of S. brunoniana pinna and root.
GO Term	Name	Ontology	Number
GO:0055114	oxidation-reduction process	biological process	895
GO:0015979	photosynthesis	biological process	117
GO:0044710	single-organism metabolic process	biological process	1471
GO:0008152	metabolic process	biological process	3318
GO:0044699	single-organism process	biological process	2327
GO:0019752	carboxylic acid metabolic process	biological process	355
GO:0043436	oxoacid metabolic process	biological process	360
GO:0006082	organic acid metabolic process	biological process	360
GO:0005991	trehalose metabolic process	biological process	23
GO:0005992	trehalose biosynthetic process	biological process	22
GO:0006979	response to oxidative stress	biological process	47
GO:0006032	chitin catabolic process	biological process	26
GO:0046348	amino sugar catabolic process	biological process	26
GO:1901072	glucosamine-containing compound catabolic process	biological process	26
GO:0005984	disaccharide metabolic process	biological process	32
GO:0006026	aminoglycan catabolic process	biological process	28
GO:0071554	cell wall organization or biogenesis	biological process	60
GO:0006030	chitin metabolic process	biological process	27
GO:1901071	glucosamine-containing compound metabolic process	biological process	27
GO:0019684	photosynthesis, light reaction	biological process	30
GO:0009579	thylakoid	cellular component	109
GO:0044436	thylakoid part	cellular component	109
GO:0034357	photosynthetic membrane	cellular component	104
GO:0009521	photosystem	cellular component	100
GO:0009523	photosystem II	cellular component	59
GO:0042651	thylakoid membrane	cellular component	44
GO:0009522	photosystem I	cellular component	42
GO:0009654	photosystem II oxygen evolving complex	cellular component	40
GO:1990204	oxidoreductase complex	cellular component	41
GO:0009538	photosystem I reaction center	cellular component	22
GO:0019898	extrinsic component of membrane	cellular component	42
GO:0009507	chloroplast	cellular component	21
GO:0009536	plastid	cellular component	21
GO:0016491	oxidoreductase activity	molecular function	902
GO:0046906	tetrapyrrole binding	molecular function	155
GO:0016209	antioxidant activity	molecular function	105
GO:0020037	heme binding	molecular function	146
GO:0003824	catalytic activity	molecular function	2952
GO:0016705	oxidoreductase activity, acting on paired donors, with incorporation or reduction of molecular oxygen	molecular function	114
GO:0016701	oxidoreductase activity, acting on single donors with incorporation of molecular oxygen	molecular function	66
GO:0016684	oxidoreductase activity, acting on peroxide as acceptor	molecular function	57
GO:0048037	cofactor binding	molecular function	389
GO:0004601	peroxidase activity	molecular function	46
GO:0016702	oxidoreductase activity, acting on single donors with incorporation of molecular oxygen, incorporation of two atoms of oxygen	molecular function	49
GO:0008061	chitin binding	molecular function	26
GO:0051213	dioxygenase activity	molecular function	49
GO:0050662	coenzyme binding	molecular function	335
GO:0004568	chitinase activity	molecular function	22
GO:0005506	iron ion binding	molecular function	132
GO:0016758	transferase activity, transferring hexosyl groups	molecular function	122
GO:0004312	fatty acid synthase activity	molecular function	41
GO:0016829	lyase activity	molecular function	155
GO:0004315	3-oxoacyl-[acyl-carrier-protein] synthase activity	molecular function	40
