# Supplementary material for: Characterization and analysis of multi-organ full-length transcriptomes in Sphaeropteris brunoniana and Alsophila latebrosa highlight secondary metabolism and chloroplast RNA editing pattern of tree ferns
Source: BMC Plant Biol. 2024 Jan 26;24:73. doi: 10.1186/s12870-024-04746-w (PMC10811885; doi:10.1186/s12870-024-04746-w)
Supplement: Supplementary file 4 — Additional file 4: Table S11. GO enrichment results of differentially expressed genes of S. brunoniana root and rachis. [file 12870_2024_4746_MOESM4_ESM.xlsx]

## Sheet: Table S11
Table S11. GO enrichment results of differentially expressed genes of S. brunoniana root and rachis.
GO Term	Name	Ontology	Number
GO:0006032	chitin catabolic process	biological process	30
GO:0046348	amino sugar catabolic process	biological process	30
GO:1901072	glucosamine-containing compound catabolic process	biological process	30
GO:0006030	chitin metabolic process	biological process	31
GO:1901071	glucosamine-containing compound metabolic process	biological process	31
GO:0006026	aminoglycan catabolic process	biological process	31
GO:0016998	cell wall macromolecule catabolic process	biological process	28
GO:0044036	cell wall macromolecule metabolic process	biological process	29
GO:0055114	oxidation-reduction process	biological process	550
GO:0006040	amino sugar metabolic process	biological process	33
GO:0006022	aminoglycan metabolic process	biological process	32
GO:0044262	cellular carbohydrate metabolic process	biological process	58
GO:0071554	cell wall organization or biogenesis	biological process	50
GO:0005975	carbohydrate metabolic process	biological process	229
GO:1901136	carbohydrate derivative catabolic process	biological process	35
GO:0044699	single-organism process	biological process	1453
GO:1901565	organonitrogen compound catabolic process	biological process	44
GO:0006073	cellular glucan metabolic process	biological process	35
GO:0044042	glucan metabolic process	biological process	35
GO:0044264	cellular polysaccharide metabolic process	biological process	35
GO:0005618	cell wall	cellular component	28
GO:0004568	chitinase activity	molecular function	27
GO:0020037	heme binding	molecular function	116
GO:0004553	hydrolase activity, hydrolyzing O-glycosyl compounds	molecular function	133
GO:0016798	hydrolase activity, acting on glycosyl bonds	molecular function	134
GO:0016705	oxidoreductase activity, acting on paired donors, with incorporation or reduction of molecular oxygen	molecular function	92
GO:0046906	tetrapyrrole binding	molecular function	116
GO:0016757	transferase activity, transferring glycosyl groups	molecular function	139
GO:0016758	transferase activity, transferring hexosyl groups	molecular function	101
GO:0008061	chitin binding	molecular function	25
GO:0003824	catalytic activity	molecular function	1863
GO:0016491	oxidoreductase activity	molecular function	528
GO:0035251	UDP-glucosyltransferase activity	molecular function	28
GO:0005506	iron ion binding	molecular function	97
GO:0046527	glucosyltransferase activity	molecular function	28
GO:0004601	peroxidase activity	molecular function	34
GO:0016759	cellulose synthase activity	molecular function	19
GO:0016760	cellulose synthase (UDP-forming) activity	molecular function	19
GO:0008194	UDP-glycosyltransferase activity	molecular function	35
GO:0016684	oxidoreductase activity, acting on peroxide as acceptor	molecular function	38
GO:0005507	copper ion binding	molecular function	38
