# Supplementary material for: Characterization and analysis of multi-organ full-length transcriptomes in Sphaeropteris brunoniana and Alsophila latebrosa highlight secondary metabolism and chloroplast RNA editing pattern of tree ferns
Source: BMC Plant Biol. 2024 Jan 26;24:73. doi: 10.1186/s12870-024-04746-w (PMC10811885; doi:10.1186/s12870-024-04746-w)
Supplement: Supplementary file 5 — Additional file 5: Table S12. GO enrichment results of differentially expressed genes of S. brunoniana pinna and rachis. [file 12870_2024_4746_MOESM5_ESM.xlsx]

## Sheet: Table S12
Table S12. GO enrichment results of differentially expressed genes of S. brunoniana pinna and rachis.
GO Term	Name	Ontology	Number
GO:0015979	photosynthesis	biological process	111
GO:0055114	oxidation-reduction process	biological process	635
GO:0044710	single-organism metabolic process	biological process	1031
GO:0008152	metabolic process	biological process	2295
GO:0019684	photosynthesis, light reaction	biological process	29
GO:0019752	carboxylic acid metabolic process	biological process	253
GO:0043436	oxoacid metabolic process	biological process	257
GO:0006082	organic acid metabolic process	biological process	257
GO:0005984	disaccharide metabolic process	biological process	29
GO:0005975	carbohydrate metabolic process	biological process	238
GO:0005992	trehalose biosynthetic process	biological process	19
GO:0044699	single-organism process	biological process	1591
GO:0006091	generation of precursor metabolites and energy	biological process	71
GO:0005991	trehalose metabolic process	biological process	19
GO:0032787	monocarboxylic acid metabolic process	biological process	115
GO:0044262	cellular carbohydrate metabolic process	biological process	55
GO:0046351	disaccharide biosynthetic process	biological process	19
GO:0044281	small molecule metabolic process	biological process	336
GO:0006733	oxidoreduction coenzyme metabolic process	biological process	47
GO:0044723	single-organism carbohydrate metabolic process	biological process	113
GO:0009579	thylakoid	cellular component	105
GO:0044436	thylakoid part	cellular component	105
GO:0009521	photosystem	cellular component	98
GO:0034357	photosynthetic membrane	cellular component	100
GO:0009523	photosystem II	cellular component	58
GO:0009522	photosystem I	cellular component	41
GO:0009654	photosystem II oxygen evolving complex	cellular component	39
GO:0042651	thylakoid membrane	cellular component	41
GO:1990204	oxidoreductase complex	cellular component	39
GO:0009538	photosystem I reaction center	cellular component	22
GO:0019898	extrinsic component of membrane	cellular component	37
GO:0098796	membrane protein complex	cellular component	155
GO:0009512	cytochrome b6f complex	cellular component	5
GO:0046806	viral scaffold	cellular component	8
GO:0016491	oxidoreductase activity	molecular function	640
GO:0048037	cofactor binding	molecular function	304
GO:0050662	coenzyme binding	molecular function	259
GO:0003824	catalytic activity	molecular function	2055
GO:0016829	lyase activity	molecular function	126
GO:0016702	oxidoreductase activity, acting on single donors with incorporation of molecular oxygen, incorporation of two atoms of oxygen	molecular function	41
GO:0016701	oxidoreductase activity, acting on single donors with incorporation of molecular oxygen	molecular function	52
GO:0051213	dioxygenase activity	molecular function	41
GO:0016835	carbon-oxygen lyase activity	molecular function	50
GO:0071949	FAD binding	molecular function	45
GO:0016836	hydro-lyase activity	molecular function	41
GO:0016705	oxidoreductase activity, acting on paired donors, with incorporation or reduction of molecular oxygen	molecular function	78
GO:0016209	antioxidant activity	molecular function	67
GO:0004332	fructose-bisphosphate aldolase activity	molecular function	14
GO:0046906	tetrapyrrole binding	molecular function	99
GO:0016832	aldehyde-lyase activity	molecular function	15
GO:0005509	calcium ion binding	molecular function	96
GO:0016614	oxidoreductase activity, acting on CH-OH group of donors	molecular function	136
GO:0004601	peroxidase activity	molecular function	31
GO:0005507	copper ion binding	molecular function	38
