# Supplementary material for: Characterization and analysis of multi-organ full-length transcriptomes in Sphaeropteris brunoniana and Alsophila latebrosa highlight secondary metabolism and chloroplast RNA editing pattern of tree ferns
Source: BMC Plant Biol. 2024 Jan 26;24:73. doi: 10.1186/s12870-024-04746-w (PMC10811885; doi:10.1186/s12870-024-04746-w)
Supplement: Supplementary file 6 — Additional file 6: Table S13. GO enrichment results of differentially expressed genes of A. latebrosa pinna and root. [file 12870_2024_4746_MOESM6_ESM.xlsx]

## Sheet: Table S13
Table S13. GO enrichment results of differentially expressed genes of A. latebrosa pinna and root.
GO Term	Name	Ontology	Number
GO:0004557	alpha-galactosidase activity	molecular function	13
GO:0016209	antioxidant activity	molecular function	100
GO:0048046	apoplast	cellular component	22
GO:0005975	carbohydrate metabolic process	biological process	328
GO:0046394	carboxylic acid biosynthetic process	biological process	140
GO:0019752	carboxylic acid metabolic process	biological process	295
GO:0003824	catalytic activity	molecular function	2865
GO:0005618	cell wall	cellular component	43
GO:0071555	cell wall organization	biological process	35
GO:0071554	cell wall organization or biogenesis	biological process	60
GO:0044262	cellular carbohydrate metabolic process	biological process	87
GO:0008061	chitin binding	molecular function	23
GO:0009507	chloroplast	cellular component	19
GO:0005507	copper ion binding	molecular function	54
GO:0051213	dioxygenase activity	molecular function	55
GO:0030312	external encapsulating structure	cellular component	48
GO:0045229	external encapsulating structure organization	biological process	35
GO:0020037	heme binding	molecular function	180
GO:0016798	hydrolase activity, acting on glycosyl bonds	molecular function	169
GO:0004553	hydrolase activity, hydrolyzing O-glycosyl compounds	molecular function	166
GO:0005506	iron ion binding	molecular function	134
GO:0008610	lipid biosynthetic process	biological process	156
GO:0006629	lipid metabolic process	biological process	282
GO:0008152	metabolic process	biological process	3026
GO:0032787	monocarboxylic acid metabolic process	biological process	142
GO:0045735	nutrient reservoir activity	molecular function	38
GO:0016053	organic acid biosynthetic process	biological process	140
GO:0055114	oxidation-reduction process	biological process	846
GO:0016491	oxidoreductase activity	molecular function	842
GO:0016705	oxidoreductase activity, acting on paired donors, with incorporation or reduction of molecular oxygen	molecular function	126
GO:0016684	oxidoreductase activity, acting on peroxide as acceptor	molecular function	68
GO:0016701	oxidoreductase activity, acting on single donors with incorporation of molecular oxygen	molecular function	76
GO:0016702	oxidoreductase activity, acting on single donors with incorporation of molecular oxygen, incorporation of two atoms of oxygen	molecular function	55
GO:1990204	oxidoreductase complex	cellular component	31
GO:0043436	oxoacid metabolic process	biological process	302
GO:0004601	peroxidase activity	molecular function	64
GO:0015979	photosynthesis	biological process	99
GO:0034357	photosynthetic membrane	cellular component	92
GO:0009521	photosystem	cellular component	86
GO:0009522	photosystem I	cellular component	39
GO:0009538	photosystem I reaction center	cellular component	24
GO:0009523	photosystem II	cellular component	54
GO:0009654	photosystem II oxygen evolving complex	cellular component	30
GO:0009536	plastid	cellular component	19
GO:0006979	response to oxidative stress	biological process	52
GO:0044710	single-organism metabolic process	biological process	1375
GO:0044699	single-organism process	biological process	2110
GO:0006694	steroid biosynthetic process	biological process	78
GO:0008202	steroid metabolic process	biological process	81
GO:0046906	tetrapyrrole binding	molecular function	185
GO:0009579	thylakoid	cellular component	96
GO:0042651	thylakoid membrane	cellular component	36
GO:0044436	thylakoid part	cellular component	96
GO:0016758	transferase activity, transferring hexosyl groups	molecular function	147
GO:0016762	xyloglucan:xyloglucosyl transferase activity	molecular function	22
