# Supplementary material for: Characterization and analysis of multi-organ full-length transcriptomes in Sphaeropteris brunoniana and Alsophila latebrosa highlight secondary metabolism and chloroplast RNA editing pattern of tree ferns
Source: BMC Plant Biol. 2024 Jan 26;24:73. doi: 10.1186/s12870-024-04746-w (PMC10811885; doi:10.1186/s12870-024-04746-w)
Supplement: Supplementary file 7 — Additional file 7: Table S14. GO enrichment results of differentially expressed genes of A. latebrosa root and rachis. [file 12870_2024_4746_MOESM7_ESM.xlsx]

## Sheet: Table S14
Table S14. GO enrichment results of differentially expressed genes of A. latebrosa root and rachis.
GO Term	Name	Ontology	Number
GO:0048046	apoplast	cellular component	16
GO:0016705	oxidoreductase activity, acting on paired donors, with incorporation or reduction of molecular oxygen	molecular function	64
GO:0001906	cell killing	biological process	6
GO:0046930	pore complex	cellular component	6
GO:0046931	pore complex assembly	biological process	6
GO:0004096	catalase activity	molecular function	8
GO:0008061	chitin binding	molecular function	11
GO:0009306	protein secretion	biological process	13
GO:0009522	photosystem I	cellular component	15
GO:0009725	response to hormone	biological process	16
GO:0016762	xyloglucan:xyloglucosyl transferase activity	molecular function	16
GO:0005618	cell wall	cellular component	20
GO:0005507	copper ion binding	molecular function	25
GO:0004601	peroxidase activity	molecular function	30
GO:0016209	antioxidant activity	molecular function	42
GO:0043565	sequence-specific DNA binding	molecular function	58
GO:0005506	iron ion binding	molecular function	60
GO:0020037	heme binding	molecular function	87
GO:0046906	tetrapyrrole binding	molecular function	87
GO:0006950	response to stress	biological process	140
GO:0050896	response to stimulus	biological process	250
GO:0016491	oxidoreductase activity	molecular function	351
GO:0055114	oxidation-reduction process	biological process	359
GO:0044710	single-organism metabolic process	biological process	540
GO:0044699	single-organism process	biological process	884
GO:0008152	metabolic process	biological process	1216
GO:0044179	hemolysis in other organism	biological process	6
GO:0051715	cytolysis in other organism	biological process	6
GO:0044262	cellular carbohydrate metabolic process	biological process	39
GO:0009719	response to endogenous stimulus	biological process	16
GO:0003700	transcription factor activity, sequence-specific DNA binding	molecular function	121
GO:0001071	nucleic acid binding transcription factor activity	molecular function	121
GO:0051801	cytolysis in other organism involved in symbiotic interaction	biological process	6
GO:0052331	hemolysis in other organism involved in symbiotic interaction	biological process	6
GO:0051883	killing of cells in other organism involved in symbiotic interaction	biological process	6
GO:0051818	disruption of cells of other organism involved in symbiotic interaction	biological process	6
GO:0031640	killing of cells of other organism	biological process	6
GO:0044364	disruption of cells of other organism	biological process	6
GO:0016684	oxidoreductase activity, acting on peroxide as acceptor	molecular function	30
