# Supplementary material for: Characterization and analysis of multi-organ full-length transcriptomes in Sphaeropteris brunoniana and Alsophila latebrosa highlight secondary metabolism and chloroplast RNA editing pattern of tree ferns
Source: BMC Plant Biol. 2024 Jan 26;24:73. doi: 10.1186/s12870-024-04746-w (PMC10811885; doi:10.1186/s12870-024-04746-w)
Supplement: Supplementary file 8 — Additional file 8: Table S15. GO enrichment results of differentially expressed genes of A. latebrosa pinna and rachis. [file 12870_2024_4746_MOESM8_ESM.xlsx]

## Sheet: Table S15
Table S15. GO enrichment results of differentially expressed genes of A. latebrosa pinna and rachis.
GO Term	Name	Ontology	Number
GO:0046930	pore complex	cellular component	6
GO:0048046	apoplast	cellular component	17
GO:0010309	acireductone dioxygenase [iron(II)-requiring] activity	molecular function	17
GO:0009507	chloroplast	cellular component	20
GO:0009536	plastid	cellular component	20
GO:0030599	pectinesterase activity	molecular function	24
GO:0042545	cell wall modification	biological process	24
GO:0009538	photosystem I reaction center	cellular component	24
GO:1990204	oxidoreductase complex	cellular component	27
GO:0004315	3-oxoacyl-[acyl-carrier-protein] synthase activity	molecular function	29
GO:0042651	thylakoid membrane	cellular component	31
GO:0009522	photosystem I	cellular component	39
GO:0071555	cell wall organization	biological process	39
GO:0045229	external encapsulating structure organization	biological process	39
GO:0005618	cell wall	cellular component	42
GO:0004601	peroxidase activity	molecular function	46
GO:0030312	external encapsulating structure	cellular component	47
GO:0009523	photosystem II	cellular component	50
GO:0052689	carboxylic ester hydrolase activity	molecular function	51
GO:0016830	carbon-carbon lyase activity	molecular function	54
GO:0051213	dioxygenase activity	molecular function	57
GO:0044262	cellular carbohydrate metabolic process	biological process	70
GO:0016209	antioxidant activity	molecular function	74
GO:0009521	photosystem	cellular component	82
GO:0034357	photosynthetic membrane	cellular component	86
GO:0044436	thylakoid part	cellular component	90
GO:0009579	thylakoid	cellular component	90
GO:0015979	photosynthesis	biological process	93
GO:0020037	heme binding	molecular function	113
GO:0032787	monocarboxylic acid metabolic process	biological process	115
GO:0016053	organic acid biosynthetic process	biological process	116
GO:0046394	carboxylic acid biosynthetic process	biological process	116
GO:0016829	lyase activity	molecular function	117
GO:0046906	tetrapyrrole binding	molecular function	118
GO:0008610	lipid biosynthetic process	biological process	127
GO:0006629	lipid metabolic process	biological process	218
GO:0019752	carboxylic acid metabolic process	biological process	232
GO:0048037	cofactor binding	molecular function	234
GO:0043436	oxoacid metabolic process	biological process	242
GO:0006082	organic acid metabolic process	biological process	243
GO:0005975	carbohydrate metabolic process	biological process	246
GO:0044711	single-organism biosynthetic process	biological process	296
GO:0016491	oxidoreductase activity	molecular function	624
GO:0055114	oxidation-reduction process	biological process	643
GO:0044710	single-organism metabolic process	biological process	1041
GO:0044699	single-organism process	biological process	1520
GO:0003824	catalytic activity	molecular function	2114
GO:0008152	metabolic process	biological process	2264
GO:0016903	oxidoreductase activity, acting on the aldehyde or oxo group of donors	molecular function	38
GO:0016684	oxidoreductase activity, acting on peroxide as acceptor	molecular function	49
GO:0071554	cell wall organization or biogenesis	biological process	59
GO:0016798	hydrolase activity, acting on glycosyl bonds	molecular function	142
GO:0009654	photosystem II oxygen evolving complex	cellular component	27
GO:0016701	oxidoreductase activity, acting on single donors with incorporation of molecular oxygen	molecular function	75
GO:0016702	oxidoreductase activity, acting on single donors with incorporation of molecular oxygen, incorporation of two atoms of oxygen	molecular function	57
GO:0004553	hydrolase activity, hydrolyzing O-glycosyl compounds	molecular function	139
