# Supplementary material for: Characterization and analysis of multi-organ full-length transcriptomes in Sphaeropteris brunoniana and Alsophila latebrosa highlight secondary metabolism and chloroplast RNA editing pattern of tree ferns
Source: BMC Plant Biol. 2024 Jan 26;24:73. doi: 10.1186/s12870-024-04746-w (PMC10811885; doi:10.1186/s12870-024-04746-w)
Supplement: Supplementary file 9 — Additional file 9: Table S16. The results of qPR-PCR experiment and the primer pairs. [file 12870_2024_4746_MOESM9_ESM.xlsx]

## Sheet: TableS16
Table S16 The results of qPR-PCR experiment and the primer pairs
Sphaeropteris brunoniana
Sample	Root				Rachis				Pinna
qRT-PCR	Ct Value	∆Ct	–∆∆Ct	2–∆∆Ct	Ct Value	∆Ct	–∆∆Ct	2–∆∆Ct	Ct Value	∆Ct	–∆∆Ct	2–∆∆Ct	Source Sequence	Primer_L	Primer_R
actin-rep1	15.19				16.3				20.44				transcript_HQ_AB3_Stem_transcript11630/f13p0/1514	CCACATGCTATCCTCCGTCT	GCTCCTGCTCAAAATCCAAG
actin-rep2	15.01				16.31				20.46
actin-rep3	15.03				16.22				20.43
4CL-rep1	18.72	3.71	0	1	21.45	5.23	1.52	0.348686	25.44	5.01	1.3	0.406126	transcript_HQ_AB3_Root_transcript13783/f4p0/960	GTGCCTCCGTCTCCTACAAC	AGCCACCCATCTTTGTCAAC
4CL-rep2	18.74	3.71	0	1	22.59	6.28	2.57	0.168404	25.52	5.08	1.37	0.386891
4CL-rep3	18.9	3.71	0	1	21.63	5.33	1.62	0.325335	25.53	5.07	1.36	0.389582
Alsophila latebrosa
Sample	Root				Rachis				Pinna
qRT-PCR	Ct Value	∆Ct	–∆∆Ct	2–∆∆Ct	Ct Value	∆Ct	–∆∆Ct	2–∆∆Ct	Ct Value	∆Ct	–∆∆Ct	2–∆∆Ct	Source Sequence	Primer_L	Primer_R
actin-rep1	14.78				18.84				18.76				transcript_HQ_AL3_Leaf_transcript7820/f7p0/1506	TCACGACAACAGCTGAAAGG	TCCATCGGGAAGCTCATAAC
actin-rep2	14.95				18.83				18.62
JAZ-rep1	22.45	7.67	0.02	0.986233	23.02	4.18	-3.47	11.0809	23.73	4.97	-2.68	6.40856	transcript_HQ_AL3_Stem_transcript1418/f7p0/2442	GGAGAAGCTCCAGCATTACG	ATGATCTCTGCAAGGGGATG
JAZ-rep2	22.58	7.63	-0.02	1.01396	23	4.17	-3.48	11.1579	23.57	4.95	-2.7	6.49802
