# Supplementary material for: Characterization and analysis of multi-organ full-length transcriptomes in Sphaeropteris brunoniana and Alsophila latebrosa highlight secondary metabolism and chloroplast RNA editing pattern of tree ferns
Source: BMC Plant Biol. 2024 Jan 26;24:73. doi: 10.1186/s12870-024-04746-w (PMC10811885; doi:10.1186/s12870-024-04746-w)
Supplement: Supplementary file 10 — Additional file 10: Table S17. WRKY transcription factor family members of three organs in A. latebrosa, which were obtained by deleting unexpressed gene sequences and incomplete protein motifs, and eliminating redundancy with 95% similarity. [file 12870_2024_4746_MOESM10_ESM.xlsx]

## Sheet: Table S17
Table S17. WRKY transcription factor family members of three organs in A. latebrosa, which were obtained by deleting unexpressed gene sequences and incomplete protein motifs, and eliminating redundancy with 95% similarity
geneid	genelen	Leaf.fpkm	Root.fpkm	Stem.fpkm	nr	SwissProt	KEGG	KOG	GO	nt	pfam
transcript_HQ_AL3_Leaf_transcript12607/f2p0/1189	1189	64.78	1.96	7.87	{XP_012452261.1; PREDICTED: probable WRKY transcription factor 70 [Gossypium raimondii]}	{sp|Q9SUP6|WRK53_ARATH; Probable WRKY transcription factor 53 OS=Arabidopsis thaliana GN=WRKY53 PE=1 SV=1}	{atr:18437042; - - - - -}	{NA}	{GO:0043565; sequence-specific DNA binding; molecular_function GO:0003700; sequence-specific DNA binding transcription factor activity; molecular_function GO:0006355; regulation of transcription, DNA-dependent; biological_process}	{NA}	{PF03106:WRKY DNA -binding domain}
transcript_HQ_AL3_Leaf_transcript14722/f6p0/1085	1085	38.03	0.37	10.45	{XP_006658215.1; PREDICTED: probable WRKY transcription factor 57 [Oryza brachyantha]}	{sp|Q9C983|WRK57_ARATH; Probable WRKY transcription factor 57 OS=Arabidopsis thaliana GN=WRKY57 PE=2 SV=1}	{jcu:105630525; - - - - -}	{NA}	{GO:0003700; sequence-specific DNA binding transcription factor activity; molecular_function GO:0006355; regulation of transcription, DNA-dependent; biological_process GO:0043565; sequence-specific DNA binding; molecular_function}	{NA}	{PF03106:WRKY DNA -binding domain}
transcript_HQ_AL3_Leaf_transcript15143/f5p0/1067	1067	30.71	0.76	4.38	{JAU14314.1; putative WRKY transcription factor 30, partial [Noccaea caerulescens]}	{sp|Q9SHB5|WRK55_ARATH; WRKY transcription factor 55 OS=Arabidopsis thaliana GN=WRKY55 PE=2 SV=1}	{atr:18437042; - - - - -}	{NA}	{GO:0006355; regulation of transcription, DNA-dependent; biological_process GO:0003700; sequence-specific DNA binding transcription factor activity; molecular_function GO:0043565; sequence-specific DNA binding; molecular_function}	{NA}	{PF03106:WRKY DNA -binding domain}
transcript_HQ_AL3_Leaf_transcript16094/f2p0/1014	1014	32.32	4.19	6.83	{XP_011008002.1; PREDICTED: probable WRKY transcription factor 28 [Populus euphratica]}	{sp|Q9C983|WRK57_ARATH; Probable WRKY transcription factor 57 OS=Arabidopsis thaliana GN=WRKY57 PE=2 SV=1}	{egr:104441976; - - - - -}	{NA}	{GO:0043565; sequence-specific DNA binding; molecular_function GO:0003700; sequence-specific DNA binding transcription factor activity; molecular_function GO:0006355; regulation of transcription, DNA-dependent; biological_process}	{NA}	{PF03106:WRKY DNA -binding domain}
transcript_HQ_AL3_Leaf_transcript17948/f8p0/910	910	147.41	0.32	3.38	{XP_009412861.2; PREDICTED: probable WRKY transcription factor 48 isoform X2 [Musa acuminata subsp. malaccensis]}	{sp|Q8VWQ5|WRK50_ARATH; Probable WRKY transcription factor 50 OS=Arabidopsis thaliana GN=WRKY50 PE=2 SV=1}	{aip:107639325; - - - - -}	{NA}	{GO:0006355; regulation of transcription, DNA-dependent; biological_process GO:0003700; sequence-specific DNA binding transcription factor activity; molecular_function GO:0043565; sequence-specific DNA binding; molecular_function}	{NA}	{PF03106:WRKY DNA -binding domain}
transcript_HQ_AL3_Leaf_transcript19379/f2p0/861	861	21.19	0.09	0.2	{KQK08819.1; hypothetical protein BRADI_2g44090 [Brachypodium distachyon]}	{sp|Q93WV4|WRK71_ARATH; Probable WRKY transcription factor 71 OS=Arabidopsis thaliana GN=WRKY71 PE=2 SV=1}	{nnu:104610630; - - - - -}	{NA}	{GO:0043565; sequence-specific DNA binding; molecular_function GO:0003700; sequence-specific DNA binding transcription factor activity; molecular_function GO:0006355; regulation of transcription, DNA-dependent; biological_process}	{NA}	{PF03106:WRKY DNA -binding domain}
transcript_HQ_AL3_Leaf_transcript6681/f6p0/1609	1607	15.1	13.34	6.85	{AFS64072.1; WRKY transcription factor 7 [Tamarix hispida]}	{sp|Q9SUP6|WRK53_ARATH; Probable WRKY transcription factor 53 OS=Arabidopsis thaliana GN=WRKY53 PE=1 SV=1}	{pxb:103943461; - - - - -}	{NA}	{GO:0043565; sequence-specific DNA binding; molecular_function GO:0006355; regulation of transcription, DNA-dependent; biological_process GO:0003700; sequence-specific DNA binding transcription factor activity; molecular_function}	{NA}	{PF03106:WRKY DNA -binding domain}
transcript_HQ_AL3_Leaf_transcript7170/f2p0/1572	1569	3.1	1.22	2.08	{XP_011656990.1; PREDICTED: probable WRKY transcription factor 12 [Cucumis sativus]}	{sp|Q93WV4|WRK71_ARATH; Probable WRKY transcription factor 71 OS=Arabidopsis thaliana GN=WRKY71 PE=2 SV=1}	{cmo:103484390; - - - - -}	{NA}	{GO:0043565; sequence-specific DNA binding; molecular_function GO:0006355; regulation of transcription, DNA-dependent; biological_process GO:0003700; sequence-specific DNA binding transcription factor activity; molecular_function}	{NA}	{PF03106:WRKY DNA -binding domain}
transcript_HQ_AL3_Leaf_transcript8611/f2p0/1465	1466	13.45	3.57	8.17	{XP_018718541.1; PREDICTED: WRKY transcription factor WRKY24 [Eucalyptus grandis]}	{sp|Q9SI37|WRKY1_ARATH; WRKY transcription factor 1 OS=Arabidopsis thaliana GN=WRKY1 PE=1 SV=1}	{egr:104434800; K18835 WRKY2 WRKY transcription factor 2 - ko04626; Organismal Systems; Environmental adaptation; Plant-pathogen interaction}	{NA}	{GO:0043565; sequence-specific DNA binding; molecular_function GO:0003700; sequence-specific DNA binding transcription factor activity; molecular_function GO:0006355; regulation of transcription, DNA-dependent; biological_process}	{NA}	{PF03106:WRKY DNA -binding domain}
transcript_HQ_AL3_Leaf_transcript9563/f2p0/1383	1378	1.77	0	0	{XP_019259859.1; PREDICTED: probable WRKY transcription factor 75 [Nicotiana attenuata]}	{sp|Q554C5|WRKY1_DICDI; Probable WRKY transcription factor protein 1 OS=Dictyostelium discoideum GN=wrky1 PE=3 SV=2}	{ini:109175975; - - - - -}	{NA}	{GO:0043565; sequence-specific DNA binding; molecular_function GO:0006355; regulation of transcription, DNA-dependent; biological_process GO:0003700; sequence-specific DNA binding transcription factor activity; molecular_function}	{NA}	{PF03106:WRKY DNA -binding domain}
transcript_HQ_AL3_Root_transcript12967/f2p0/1464	1464	8.31	9.15	9.03	{OAE20951.1; hypothetical protein AXG93_3846s1090 [Marchantia polymorpha subsp. polymorpha]}	{sp|Q6VWJ6|WRK46_HORVU; WRKY transcription factor SUSIBA2 OS=Hordeum vulgare GN=WRKY46 PE=1 SV=1}	{bdi:100837150; - - - - -}	{NA}	{GO:0003700; sequence-specific DNA binding transcription factor activity; molecular_function GO:0043565; sequence-specific DNA binding; molecular_function GO:0006355; regulation of transcription, DNA-dependent; biological_process}	{XM_019378160.1; PREDICTED: Nicotiana attenuata probable WRKY transcription factor 4 (LOC109214263), mRNA}	{PF03106:WRKY DNA -binding domain}
transcript_HQ_AL3_Root_transcript1686/f2p0/2488	2488	9.84	33.73	52	{JAT56516.1; putative WRKY transcription factor 71, partial [Anthurium amnicola]}	{sp|Q93WV4|WRK71_ARATH; Probable WRKY transcription factor 71 OS=Arabidopsis thaliana GN=WRKY71 PE=2 SV=1}	{nnu:104610630; - - - - -}	{NA}	{GO:0043565; sequence-specific DNA binding; molecular_function GO:0006355; regulation of transcription, DNA-dependent; biological_process GO:0003700; sequence-specific DNA binding transcription factor activity; molecular_function}	{XR_785727.2; PREDICTED: Vitis vinifera probable WRKY transcription factor 57 (LOC100262937), transcript variant X3, misc_RNA}	{PF03106:WRKY DNA -binding domain}
transcript_HQ_AL3_Root_transcript17674/f8p0/1274	1274	87.92	58.24	69.41	{XP_002870631.1; hypothetical protein ARALYDRAFT_493831 [Arabidopsis lyrata subsp. lyrata]}	{sp|Q9FFS3|WRK24_ARATH; Probable WRKY transcription factor 24 OS=Arabidopsis thaliana GN=WRKY24 PE=2 SV=1}	{aly:ARALYDRAFT_493831; - - - - -}	{NA}	{GO:0003700; sequence-specific DNA binding transcription factor activity; molecular_function GO:0043565; sequence-specific DNA binding; molecular_function GO:0006355; regulation of transcription, DNA-dependent; biological_process}	{XM_010114665.1; Morus notabilis putative WRKY transcription factor 56 partial mRNA}	{PF03106:WRKY DNA -binding domain}
transcript_HQ_AL3_Root_transcript2105/f2p0/2392	2392	3.85	3.01	4.42	{ALC78713.1; WRKY11 transcription factor [Ginkgo biloba]}	{sp|Q93WU6|WRK74_ARATH; Probable WRKY transcription factor 74 OS=Arabidopsis thaliana GN=WRKY74 PE=2 SV=2}	{bvg:104894604; - - - - -}	{NA}	{GO:0003700; sequence-specific DNA binding transcription factor activity; molecular_function GO:0006355; regulation of transcription, DNA-dependent; biological_process GO:0043565; sequence-specific DNA binding; molecular_function}	{KU744778.1; Coniogramme japonica ATPase alpha subunit-like (atp1) gene, partial sequence; mitochondrial}	{PF03106:WRKY DNA -binding domain}
transcript_HQ_AL3_Root_transcript2287/f3p0/2361	2361	7.9	24.45	3.68	{KHN48014.1; Putative WRKY transcription factor 65 [Glycine soja]}	{sp|O64747|WRK35_ARATH; Probable WRKY transcription factor 35 OS=Arabidopsis thaliana GN=WRKY35 PE=2 SV=1}	{mus:103970533; - - - - -}	{NA}	{GO:0043565; sequence-specific DNA binding; molecular_function GO:0006355; regulation of transcription, DNA-dependent; biological_process GO:0003700; sequence-specific DNA binding transcription factor activity; molecular_function}	{XM_002962819.1; Selaginella moellendorffii hypothetical protein (WRKY_12), mRNA}	{PF03106:WRKY DNA -binding domain}
transcript_HQ_AL3_Root_transcript2452/f3p0/2374	2375	41.58	56.65	93.23	{AML61757.1; WAKY 1 protein [Phyllostachys edulis]}	{sp|Q9XEC3|WRK42_ARATH; WRKY transcription factor 42 OS=Arabidopsis thaliana GN=WRKY42 PE=2 SV=1}	{osa:4326760; - - - - -}	{NA}	{GO:0003700; sequence-specific DNA binding transcription factor activity; molecular_function GO:0006355; regulation of transcription, DNA-dependent; biological_process GO:0043565; sequence-specific DNA binding; molecular_function}	{XM_004494420.2; PREDICTED: Cicer arietinum probable WRKY transcription factor 47 (LOC101489172), transcript variant X2, mRNA}	{PF03106:WRKY DNA -binding domain}
transcript_HQ_AL3_Root_transcript2904/f3p0/2255	2254	11.18	33.96	22.58	{XP_009396398.1; PREDICTED: WRKY transcription factor SUSIBA2-like isoform X5 [Musa acuminata subsp. malaccensis]}	{sp|Q6VWJ6|WRK46_HORVU; WRKY transcription factor SUSIBA2 OS=Hordeum vulgare GN=WRKY46 PE=1 SV=1}	{var:108321537; - - - - -}	{NA}	{GO:0003700; sequence-specific DNA binding transcription factor activity; molecular_function GO:0043565; sequence-specific DNA binding; molecular_function GO:0006355; regulation of transcription, DNA-dependent; biological_process}	{XM_012230370.1; PREDICTED: Jatropha curcas probable WRKY transcription factor 2 (LOC105644873), transcript variant X3, mRNA}	{PF03106:WRKY DNA -binding domain}
transcript_HQ_AL3_Root_transcript357/f3p0/3107	3106	2.95	11.12	3.01	{XP_010252691.1; PREDICTED: probable WRKY transcription factor 20 isoform X1 [Nelumbo nucifera]}	{sp|Q6VWJ6|WRK46_HORVU; WRKY transcription factor SUSIBA2 OS=Hordeum vulgare GN=WRKY46 PE=1 SV=1}	{nnu:104594201; - - - - -}	{NA}	{GO:0003700; sequence-specific DNA binding transcription factor activity; molecular_function GO:0043565; sequence-specific DNA binding; molecular_function GO:0006355; regulation of transcription, DNA-dependent; biological_process}	{KP987205.1; Ginkgo biloba WRKY2 transcription factor gene, complete cds}	{PF03106:WRKY DNA -binding domain}
transcript_HQ_AL3_Root_transcript4225/f2p0/2072	2072	7.14	12.34	13.68	{XP_010268324.1; PREDICTED: WRKY transcription factor SUSIBA2-like isoform X1 [Nelumbo nucifera]}	{sp|Q93WV0|WRK20_ARATH; Probable WRKY transcription factor 20 OS=Arabidopsis thaliana GN=WRKY20 PE=2 SV=1}	{pmum:103344588; K18835 WRKY2 WRKY transcription factor 2 - ko04626; Organismal Systems; Environmental adaptation; Plant-pathogen interaction}	{NA}	{GO:0043565; sequence-specific DNA binding; molecular_function GO:0006355; regulation of transcription, DNA-dependent; biological_process GO:0003700; sequence-specific DNA binding transcription factor activity; molecular_function}	{XM_010671916.2; PREDICTED: Beta vulgaris subsp. vulgaris probable WRKY transcription factor 4 (LOC104887303), mRNA}	{PF03106:WRKY DNA -binding domain}
transcript_HQ_AL3_Root_transcript4612/f8p0/2013	2012	22.29	137.99	90.78	{ALC78713.1; WRKY11 transcription factor [Ginkgo biloba]}	{sp|Q32SG4|WRKY1_MAIZE; Protein WRKY1 OS=Zea mays PE=1 SV=1}	{nnu:104607010; - - - - -}	{NA}	{GO:0003700; sequence-specific DNA binding transcription factor activity; molecular_function GO:0006355; regulation of transcription, DNA-dependent; biological_process GO:0043565; sequence-specific DNA binding; molecular_function}	{XM_016624004.1; PREDICTED: Nicotiana tabacum probable WRKY transcription factor 7 (LOC107800773), mRNA}	{PF03106:WRKY DNA -binding domain}
transcript_HQ_AL3_Root_transcript5024/f3p0/1948	1948	17.01	48.94	30.68	{CDY52525.1; BnaCnng22580D [Brassica napus]}	{sp|O64747|WRK35_ARATH; Probable WRKY transcription factor 35 OS=Arabidopsis thaliana GN=WRKY35 PE=2 SV=1}	{cann:107857635; - - - - -}	{NA}	{GO:0003700; sequence-specific DNA binding transcription factor activity; molecular_function GO:0043565; sequence-specific DNA binding; molecular_function GO:0006355; regulation of transcription, DNA-dependent; biological_process}	{DQ323512.1; Triticum aestivum WRKY28 mRNA, partial cds}	{PF03106:WRKY DNA -binding domain}
transcript_HQ_AL3_Root_transcript5084/f2p0/1990	1990	18.92	38.87	36.68	{ALC78713.1; WRKY11 transcription factor [Ginkgo biloba]}	{sp|Q9SR07|WRK39_ARATH; Probable WRKY transcription factor 39 OS=Arabidopsis thaliana GN=WRKY39 PE=2 SV=1}	{pop:POPTR_0002s04440g; - - - - -}	{NA}	{GO:0006355; regulation of transcription, DNA-dependent; biological_process GO:0043565; sequence-specific DNA binding; molecular_function GO:0003700; sequence-specific DNA binding transcription factor activity; molecular_function}	{XM_016093017.1; PREDICTED: Arachis duranensis probable WRKY transcription factor 21 (LOC107473454), mRNA}	{PF03106:WRKY DNA -binding domain}
transcript_HQ_AL3_Root_transcript6053/f3p0/1904	1904	1.37	5.95	4.73	{JAT57252.1; putative WRKY transcription factor 41 [Anthurium amnicola]}	{sp|Q9SUP6|WRK53_ARATH; Probable WRKY transcription factor 53 OS=Arabidopsis thaliana GN=WRKY53 PE=1 SV=1}	{bvg:104892178; - - - - -}	{NA}	{GO:0043565; sequence-specific DNA binding; molecular_function GO:0006355; regulation of transcription, DNA-dependent; biological_process GO:0003700; sequence-specific DNA binding transcription factor activity; molecular_function}	{XM_010254110.1; PREDICTED: Nelumbo nucifera WRKY transcription factor 55 (LOC104593988), mRNA}	{PF03106:WRKY DNA -binding domain}
transcript_HQ_AL3_Root_transcript6527/f2p0/1873	1873	12.81	17.22	8.07	{XP_001761358.1; transcription factor WRKY1 [Physcomitrella patens]}	{sp|O04336|WRK21_ARATH; Probable WRKY transcription factor 21 OS=Arabidopsis thaliana GN=WRKY21 PE=2 SV=1}	{ppp:PHYPADRAFT_124219; - - - - -}	{NA}	{GO:0043565; sequence-specific DNA binding; molecular_function GO:0006355; regulation of transcription, DNA-dependent; biological_process GO:0003700; sequence-specific DNA binding transcription factor activity; molecular_function}	{NA}	{PF03106:WRKY DNA -binding domain}
transcript_HQ_AL3_Root_transcript9177/f3p0/1686	1686	0.51	7.65	0.91	{XP_008784385.1; PREDICTED: probable WRKY transcription factor 31 [Phoenix dactylifera]}	{sp|Q9XEC3|WRK42_ARATH; WRKY transcription factor 42 OS=Arabidopsis thaliana GN=WRKY42 PE=2 SV=1}	{pda:103703339; - - - - -}	{NA}	{GO:0043565; sequence-specific DNA binding; molecular_function GO:0006355; regulation of transcription, DNA-dependent; biological_process GO:0003700; sequence-specific DNA binding transcription factor activity; molecular_function}	{XM_009423216.2; PREDICTED: Musa acuminata subsp. malaccensis probable WRKY transcription factor 31 (LOC104001039), mRNA}	{PF03106:WRKY DNA -binding domain}
transcript_HQ_AL3_Stem_transcript108/f2p0/3487	3486	7.72	16.05	22.71	{XP_010252692.1; PREDICTED: probable WRKY transcription factor 20 isoform X2 [Nelumbo nucifera]}	{sp|Q6VWJ6|WRK46_HORVU; WRKY transcription factor SUSIBA2 OS=Hordeum vulgare GN=WRKY46 PE=1 SV=1}	{vvi:100250175; - - - - -}	{NA}	{GO:0043565; sequence-specific DNA binding; molecular_function GO:0006355; regulation of transcription, DNA-dependent; biological_process GO:0003700; sequence-specific DNA binding transcription factor activity; molecular_function}	{KP262421.1; Solanum melongena WRKY4 transcription factor mRNA, complete cds}	{PF03106:WRKY DNA -binding domain}
transcript_HQ_AL3_Stem_transcript11373/f2p0/1362	1361	1.34	1.05	9.68	{XP_016165419.1; PREDICTED: probable WRKY transcription factor 71 [Arachis ipaensis]}	{sp|Q8VWJ2|WRK28_ARATH; Probable WRKY transcription factor 28 OS=Arabidopsis thaliana GN=WRKY28 PE=2 SV=1}	{gmx:100787050; - - - - -}	{NA}	{GO:0003700; sequence-specific DNA binding transcription factor activity; molecular_function GO:0006270; DNA-dependent DNA replication initiation; biological_process GO:0043565; sequence-specific DNA binding; molecular_function GO:0006355; regulation of transcription, DNA-dependent; biological_process}	{NA}	{PF03106:WRKY DNA -binding domain PF02724:CDC45-like protein}
transcript_HQ_AL3_Stem_transcript1193/f2p0/2524	2524	2.22	2.51	2.53	{XP_010264512.1; PREDICTED: WRKY transcription factor WRKY24-like [Nelumbo nucifera]}	{sp|Q9ZQ70|WRKY3_ARATH; Probable WRKY transcription factor 3 OS=Arabidopsis thaliana GN=WRKY3 PE=2 SV=1}	{pvu:PHAVU_008G251300g; K13424 WRKY33 WRKY transcription factor 33 - ko04016; Environmental Information Processing; Signal transduction; MAPK signaling pathway - plant | ko04626; Organismal Systems; Environmental adaptation; Plant-pathogen interaction}	{NA}	{GO:0043565; sequence-specific DNA binding; molecular_function GO:0006355; regulation of transcription, DNA-dependent; biological_process GO:0003700; sequence-specific DNA binding transcription factor activity; molecular_function}	{XM_002884248.1; Arabidopsis lyrata subsp. lyrata hypothetical protein, mRNA}	{PF03106:WRKY DNA -binding domain}
transcript_HQ_AL3_Stem_transcript1281/f5p0/2482	2482	50.11	22.69	61.03	{XP_008342028.1; PREDICTED: probable WRKY transcription factor 31 [Malus domestica]}	{sp|Q93WT0|WRK31_ARATH; Probable WRKY transcription factor 31 OS=Arabidopsis thaliana GN=WRKY31 PE=2 SV=1}	{pxb:103944553; - - - - -}	{NA}	{GO:0043565; sequence-specific DNA binding; molecular_function GO:0006355; regulation of transcription, DNA-dependent; biological_process GO:0003700; sequence-specific DNA binding transcription factor activity; molecular_function}	{XM_013607417.1; Medicago truncatula WRKY1b transcription factor mRNA}	{PF03106:WRKY DNA -binding domain}
transcript_HQ_AL3_Stem_transcript146/f2p0/3399	3399	4.55	21.21	11.47	{XP_009396398.1; PREDICTED: WRKY transcription factor SUSIBA2-like isoform X5 [Musa acuminata subsp. malaccensis]}	{sp|Q6IEQ7|WRK24_ORYSJ; WRKY transcription factor WRKY24 OS=Oryza sativa subsp. japonica GN=WRKY24 PE=2 SV=1}	{lang:109360610; K13424 WRKY33 WRKY transcription factor 33 - ko04016; Environmental Information Processing; Signal transduction; MAPK signaling pathway - plant | ko04626; Organismal Systems; Environmental adaptation; Plant-pathogen interaction; lang:109360610; - - - - -}	{NA}	{GO:0043565; sequence-specific DNA binding; molecular_function GO:0006355; regulation of transcription, DNA-dependent; biological_process GO:0003700; sequence-specific DNA binding transcription factor activity; molecular_function}	{XM_019217410.1; PREDICTED: Vitis vinifera probable WRKY transcription factor 2 (LOC100261730), transcript variant X4, mRNA}	{PF03106:WRKY DNA -binding domain}
transcript_HQ_AL3_Stem_transcript15803/f4p0/1087	1083	17.32	12.46	43.87	{XP_006355604.1; PREDICTED: probable WRKY transcription factor 71 [Solanum tuberosum]}	{sp|Q93WV4|WRK71_ARATH; Probable WRKY transcription factor 71 OS=Arabidopsis thaliana GN=WRKY71 PE=2 SV=1}	{spen:107010501; - - - - -; spen:107010501; - - - - -}	{NA}	{GO:0003700; sequence-specific DNA binding transcription factor activity; molecular_function GO:0006355; regulation of transcription, DNA-dependent; biological_process GO:0043565; sequence-specific DNA binding; molecular_function}	{NA}	{PF03106:WRKY DNA -binding domain}
transcript_HQ_AL3_Stem_transcript15901/f2p0/1093	1095	54.14	0.12	12.91	{XP_011008002.1; PREDICTED: probable WRKY transcription factor 28 [Populus euphratica]}	{sp|Q8VWJ2|WRK28_ARATH; Probable WRKY transcription factor 28 OS=Arabidopsis thaliana GN=WRKY28 PE=2 SV=1}	{pop:POPTR_0001s34520g; - - - - -}	{NA}	{GO:0043565; sequence-specific DNA binding; molecular_function GO:0006355; regulation of transcription, DNA-dependent; biological_process GO:0003700; sequence-specific DNA binding transcription factor activity; molecular_function}	{NA}	{PF03106:WRKY DNA -binding domain}
transcript_HQ_AL3_Stem_transcript1612/f2p0/2382	2381	5.45	8.74	20.82	{XP_002263115.1; PREDICTED: probable WRKY transcription factor 31 [Vitis vinifera]}	{sp|Q9C519|WRKY6_ARATH; WRKY transcription factor 6 OS=Arabidopsis thaliana GN=WRKY6 PE=1 SV=1}	{vvi:100255611; - - - - -}	{NA}	{GO:0006355; regulation of transcription, DNA-dependent; biological_process GO:0043565; sequence-specific DNA binding; molecular_function GO:0003700; sequence-specific DNA binding transcription factor activity; molecular_function GO:0006260; DNA replication; biological_process}	{XM_019225201.1; PREDICTED: Vitis vinifera probable WRKY transcription factor 72 (LOC100255935), transcript variant X3, mRNA}	{PF03106:WRKY DNA -binding domain PF06156:Protein of unknown function (DUF972)}
transcript_HQ_AL3_Stem_transcript19362/f4p0/839	839	15.08	13.44	21.38	{CDP02268.1; unnamed protein product [Coffea canephora]}	{sp|Q9FFS3|WRK24_ARATH; Probable WRKY transcription factor 24 OS=Arabidopsis thaliana GN=WRKY24 PE=2 SV=1}	{crb:CARUB_v10006263mg; - - - - -}	{NA}	{GO:0043565; sequence-specific DNA binding; molecular_function GO:0006355; regulation of transcription, DNA-dependent; biological_process GO:0003700; sequence-specific DNA binding transcription factor activity; molecular_function}	{NA}	{PF03106:WRKY DNA -binding domain}
transcript_HQ_AL3_Stem_transcript2925/f3p0/2146	2146	112.42	138.46	259.89	{OMO49660.1; DNA-binding WRKY [Corchorus capsularis]}	{sp|Q8VWJ2|WRK28_ARATH; Probable WRKY transcription factor 28 OS=Arabidopsis thaliana GN=WRKY28 PE=2 SV=1}	{gmx:100790175; - - - - -}	{NA}	{GO:0003700; sequence-specific DNA binding transcription factor activity; molecular_function GO:0006355; regulation of transcription, DNA-dependent; biological_process GO:0043565; sequence-specific DNA binding; molecular_function}	{NA}	{PF03106:WRKY DNA -binding domain}
transcript_HQ_AL3_Stem_transcript3450/f4p0/2041	2041	9.65	25.65	54.03	{JAT56516.1; putative WRKY transcription factor 71, partial [Anthurium amnicola]}	{sp|Q93WV4|WRK71_ARATH; Probable WRKY transcription factor 71 OS=Arabidopsis thaliana GN=WRKY71 PE=2 SV=1}	{ini:109175330; - - - - -}	{NA}	{GO:0006355; regulation of transcription, DNA-dependent; biological_process GO:0043565; sequence-specific DNA binding; molecular_function GO:0003700; sequence-specific DNA binding transcription factor activity; molecular_function}	{XM_009407387.2; PREDICTED: Musa acuminata subsp. malaccensis probable WRKY transcription factor 71 (LOC103988756), mRNA}	{PF03106:WRKY DNA -binding domain}
transcript_HQ_AL3_Stem_transcript3953/f2p0/1984	1984	5.21	7.55	3.28	{ALC78713.1; WRKY11 transcription factor [Ginkgo biloba]}	{sp|O22176|WRK15_ARATH; Probable WRKY transcription factor 15 OS=Arabidopsis thaliana GN=WRKY15 PE=2 SV=1}	{pda:103701508; - - - - -}	{NA}	{GO:0003700; sequence-specific DNA binding transcription factor activity; molecular_function GO:0043565; sequence-specific DNA binding; molecular_function GO:0006355; regulation of transcription, DNA-dependent; biological_process}	{XM_012996306.1; PREDICTED: Erythranthe guttatus probable WRKY transcription factor 7 (LOC105971452), mRNA}	{PF03106:WRKY DNA -binding domain}
transcript_HQ_AL3_Stem_transcript4409/f3p0/1936	1936	8.98	29.71	10	{XP_001761358.1; transcription factor WRKY1 [Physcomitrella patens]}	{sp|Q9SR07|WRK39_ARATH; Probable WRKY transcription factor 39 OS=Arabidopsis thaliana GN=WRKY39 PE=2 SV=1}	{ppp:PHYPADRAFT_124219; - - - - -}	{NA}	{GO:0048786; presynaptic active zone; cellular_component GO:0003700; sequence-specific DNA binding transcription factor activity; molecular_function GO:0006355; regulation of transcription, DNA-dependent; biological_process GO:0043565; sequence-specific DNA binding; molecular_function}	{KP987206.1; Ginkgo biloba WRKY11 transcription factor gene, complete cds}	{PF03106:WRKY DNA -binding domain PF10174:RIM-binding protein of the cytomatrix active zone}
transcript_HQ_AL3_Stem_transcript7113/f3p0/1679	1680	17.88	1.97	15.07	{XP_008456349.1; PREDICTED: probable WRKY transcription factor 12 [Cucumis melo]}	{sp|Q9SI37|WRKY1_ARATH; WRKY transcription factor 1 OS=Arabidopsis thaliana GN=WRKY1 PE=1 SV=1}	{mus:103983452; - - - - -}	{NA}	{GO:0003700; sequence-specific DNA binding transcription factor activity; molecular_function GO:0006355; regulation of transcription, DNA-dependent; biological_process GO:0043565; sequence-specific DNA binding; molecular_function}	{NA}	{PF03106:WRKY DNA -binding domain}
transcript_HQ_AL3_Stem_transcript767/f3p0/2696	2696	67.59	66.56	100.16	{XP_008342028.1; PREDICTED: probable WRKY transcription factor 31 [Malus domestica]}	{sp|Q9XEC3|WRK42_ARATH; WRKY transcription factor 42 OS=Arabidopsis thaliana GN=WRKY42 PE=2 SV=1}	{fve:101300421; - - - - -}	{NA}	{GO:0003700; sequence-specific DNA binding transcription factor activity; molecular_function GO:0006355; regulation of transcription, DNA-dependent; biological_process GO:0043565; sequence-specific DNA binding; molecular_function}	{XM_013607417.1; Medicago truncatula WRKY1b transcription factor mRNA}	{PF03106:WRKY DNA -binding domain}
transcript_HQ_AL3_Stem_transcript9565/f2p0/1498	1498	11.22	1.09	5.9	{NP_193551.1; WRKY DNA-binding protein 28 [Arabidopsis thaliana]}	{sp|Q8VWJ2|WRK28_ARATH; Probable WRKY transcription factor 28 OS=Arabidopsis thaliana GN=WRKY28 PE=2 SV=1}	{aip:107626998; - - - - -}	{NA}	{GO:0003700; sequence-specific DNA binding transcription factor activity; molecular_function GO:0006355; regulation of transcription, DNA-dependent; biological_process GO:0043565; sequence-specific DNA binding; molecular_function}	{NA}	{PF03106:WRKY DNA -binding domain}
