# Supplementary material for: Characterization and analysis of multi-organ full-length transcriptomes in Sphaeropteris brunoniana and Alsophila latebrosa highlight secondary metabolism and chloroplast RNA editing pattern of tree ferns
Source: BMC Plant Biol. 2024 Jan 26;24:73. doi: 10.1186/s12870-024-04746-w (PMC10811885; doi:10.1186/s12870-024-04746-w)
Supplement: Supplementary file 11 — Additional file 11: Table S18. Statistics of the unigenes in the plant hormone signal transduction (ko04075) pathway of A. latebrosa. [file 12870_2024_4746_MOESM11_ESM.xlsx]

## Sheet: Table S18
Table S18. Statistics of the unigenes in the plant hormone signal transduction (ko04075) pathway of A. latebrosa.
geneid	KO.ID	Annotation	genelen	Leaf.readcount	Root.readcount	Stem.readcount	Leaf.fpkm	Root.fpkm	Stem.fpkm	nr	SwissProt	KEGG	KOG	GO	nt	pfam
transcript_HQ_AL3_Leaf_transcript113/f2p0/3267	K14486	auxin response factor	3267	2854.09	4549.27	2915.01	52.77	74.44	56.49	{NP_001302997.1; auxin response factor 2-like [Brassica napus]}	{sp|Q94JM3|ARFB_ARATH; Auxin response factor 2 OS=Arabidopsis thaliana GN=ARF2 PE=1 SV=2}	{pxb:103946402; K14486 K14486, ARF auxin response factor - ko04075; Environmental Information Processing; Signal transduction; Plant hormone signal transduction}	{NA}	{GO:0006355; regulation of transcription, DNA-dependent; biological_process GO:0009725; response to hormone stimulus; biological_process GO:0005634; nucleus; cellular_component GO:0003677; DNA binding; molecular_function}	{NA}	{PF06507:Auxin response factor PF02362:B3 DNA binding domain}
transcript_HQ_AL3_Leaf_transcript14570/f3p0/1107	K14484	auxin-responsive protein IAA	1107	486.35	347.47	140.23	32.84	20.8	9.97	{KOM41821.1; hypothetical protein LR48_Vigan04g201900 [Vigna angularis]}	{sp|P0C132|IAA30_ORYSJ; Auxin-responsive protein IAA30 OS=Oryza sativa subsp. japonica GN=IAA30 PE=2 SV=1}	{vra:106762141; K14484 IAA auxin-responsive protein IAA - ko04075; Environmental Information Processing; Signal transduction; Plant hormone signal transduction}	{NA}	{NA}	{NA}	{NA}
transcript_HQ_AL3_Leaf_transcript1061/f2p0/2391	K14484	auxin-responsive protein IAA	2393	928.68	1032.03	1725.3	24.31	23.92	47.38	{ABK24636.1; unknown [Picea sitchensis]}	{sp|Q38827|IAA9_ARATH; Auxin-responsive protein IAA9 OS=Arabidopsis thaliana GN=IAA9 PE=1 SV=1}	{sind:105157657; K14484 IAA auxin-responsive protein IAA - ko04075; Environmental Information Processing; Signal transduction; Plant hormone signal transduction}	{NA}	{NA}	{XM_018970733.1; PREDICTED: Juglans regia auxin-responsive protein IAA16 (LOC108995220), mRNA}	{NA}
transcript_HQ_AL3_Leaf_transcript1540/f3p0/2236	K14484	auxin-responsive protein IAA	NA	NA	NA	NA	NA	NA	NA	NA	NA	NA	NA	NA	NA	NA
transcript_HQ_AL3_Leaf_transcript2450/f8p0/2045	K14484	auxin-responsive protein IAA	2045	3491.8	1211.26	1902.97	109.58	33.65	62.66	{XP_016166265.1; PREDICTED: auxin-responsive protein IAA9-like [Arachis ipaensis]}	{sp|Q38827|IAA9_ARATH; Auxin-responsive protein IAA9 OS=Arabidopsis thaliana GN=IAA9 PE=1 SV=1}	{sind:105158554; K14484 IAA auxin-responsive protein IAA - ko04075; Environmental Information Processing; Signal transduction; Plant hormone signal transduction}	{NA}	{GO:0005515; protein binding; molecular_function}	{XM_010557125.2; PREDICTED: Tarenaya hassleriana auxin-responsive protein IAA8-like (LOC104824925), transcript variant X2, mRNA}	{PF00564:PB1 domain}
transcript_HQ_AL3_Leaf_transcript2575/f2p0/1951	K14484	auxin-responsive protein IAA	1942	0	0	0	0	0	0	{XP_017422147.1; PREDICTED: auxin-responsive protein IAA9-like isoform X2 [Vigna angularis]}	{sp|Q9ZSY8|IAA27_ARATH; Auxin-responsive protein IAA27 OS=Arabidopsis thaliana GN=IAA27 PE=1 SV=1}	{vra:106762141; K14484 IAA auxin-responsive protein IAA - ko04075; Environmental Information Processing; Signal transduction; Plant hormone signal transduction}	{NA}	{NA}	{NA}	{NA}
transcript_HQ_AL3_Leaf_transcript3753/f3p0/1872	K14484	auxin-responsive protein IAA	1873	254	148	119	8.84	4.56	4.35	{XP_010936171.1; PREDICTED: auxin-responsive protein IAA30 [Elaeis guineensis]}	{sp|Q5Z749|IAA21_ORYSJ; Auxin-responsive protein IAA21 OS=Oryza sativa subsp. japonica GN=IAA21 PE=2 SV=1}	{egu:105055859; K14484 IAA auxin-responsive protein IAA - ko04075; Environmental Information Processing; Signal transduction; Plant hormone signal transduction}	{NA}	{NA}	{XM_018956816.1; PREDICTED: Juglans regia auxin-induced protein 22D-like (LOC108984763), mRNA}	{NA}
transcript_HQ_AL3_Leaf_transcript782/f3p0/2393	K14484	auxin-responsive protein IAA	2396	521.27	142.95	896.62	13.63	3.31	24.59	{ABK24636.1; unknown [Picea sitchensis]}	{sp|Q38827|IAA9_ARATH; Auxin-responsive protein IAA9 OS=Arabidopsis thaliana GN=IAA9 PE=1 SV=1}	{sind:105157657; K14484 IAA auxin-responsive protein IAA - ko04075; Environmental Information Processing; Signal transduction; Plant hormone signal transduction}	{NA}	{NA}	{XM_018970733.1; PREDICTED: Juglans regia auxin-responsive protein IAA16 (LOC108995220), mRNA}	{NA}
transcript_HQ_AL3_Leaf_transcript839/f5p0/2460	K14484	auxin-responsive protein IAA	2460	598.62	284.84	1369.53	15.19	6.4	36.44	{ABK24636.1; unknown [Picea sitchensis]}	{sp|Q9ZSY8|IAA27_ARATH; Auxin-responsive protein IAA27 OS=Arabidopsis thaliana GN=IAA27 PE=1 SV=1}	{sind:105157657; K14484 IAA auxin-responsive protein IAA - ko04075; Environmental Information Processing; Signal transduction; Plant hormone signal transduction}	{NA}	{NA}	{NA}	{NA}
transcript_HQ_AL3_Leaf_transcript862/f3p0/2435	K14484	auxin-responsive protein IAA	2435	80.69	516.6	943.72	2.07	11.74	25.4	{ABK24636.1; unknown [Picea sitchensis]}	{sp|Q38827|IAA9_ARATH; Auxin-responsive protein IAA9 OS=Arabidopsis thaliana GN=IAA9 PE=1 SV=1}	{sind:105157657; K14484 IAA auxin-responsive protein IAA - ko04075; Environmental Information Processing; Signal transduction; Plant hormone signal transduction}	{NA}	{NA}	{XM_018970733.1; PREDICTED: Juglans regia auxin-responsive protein IAA16 (LOC108995220), mRNA}	{NA}
transcript_HQ_AL3_Leaf_transcript897/f5p0/2438	K14484	auxin-responsive protein IAA	2435	2190	1811	944	56.21	41.15	25.41	{XP_016166265.1; PREDICTED: auxin-responsive protein IAA9-like [Arachis ipaensis]}	{sp|Q5Z749|IAA21_ORYSJ; Auxin-responsive protein IAA21 OS=Oryza sativa subsp. japonica GN=IAA21 PE=2 SV=1}	{egu:105055859; K14484 IAA auxin-responsive protein IAA - ko04075; Environmental Information Processing; Signal transduction; Plant hormone signal transduction}	{NA}	{GO:0005515; protein binding; molecular_function}	{XM_017764323.1; PREDICTED: Gossypium arboreum auxin-induced protein 22B-like (LOC108464177), mRNA}	{PF00564:PB1 domain}
transcript_HQ_AL3_Leaf_transcript7/f2p0/4067	K14485	transport inhibitor response 1	4068	1919	885	574	27.95	11.41	8.76	{ADE76203.1; unknown [Picea sitchensis]}	{sp|Q570C0|TIR1_ARATH; Protein TRANSPORT INHIBITOR RESPONSE 1 OS=Arabidopsis thaliana GN=TIR1 PE=1 SV=2}	{cit:102629995; K14485 TIR1 transport inhibitor response 1 - ko04075; Environmental Information Processing; Signal transduction; Plant hormone signal transduction}	{At3g62980; KOG1947 Leucine rich repeat proteins, some proteins contain F-box R General function prediction only ;}	{GO:0005515; protein binding; molecular_function GO:0005634; nucleus; cellular_component}	{NA}	{PF12937:F-box-like PF13516:Leucine Rich repeat PF15761:Immortalisation up-regulated protein}
transcript_HQ_AL3_Leaf_transcript13901/f4p0/1107	K14488	SAUR family protein	1107	333.23	869.1	158.32	22.5	52.01	11.25	{AEW08460.1; hypothetical protein 2_10399_01, partial [Pinus radiata]}	{sp|O65695|SAU50_ARATH; Auxin-responsive protein SAUR50 OS=Arabidopsis thaliana GN=SAUR50 PE=1 SV=1}	{gra:105797581; K14488 SAUR SAUR family protein - ko04075; Environmental Information Processing; Signal transduction; Plant hormone signal transduction}	{NA}	{GO:0004190; aspartic-type endopeptidase activity; molecular_function GO:0003677; DNA binding; molecular_function GO:0006310; DNA recombination; biological_process GO:0016021; integral to membrane; cellular_component GO:0005727; extrachromosomal circular DNA; cellular_component GO:0016485; protein processing; biological_process}	{NA}	{PF15077:Domain of unknown function (DUF4544) PF01080:Presenilin PF01076:Plasmid recombination enzyme}
transcript_HQ_AL3_Leaf_transcript15200/f2p0/1053	K14488	SAUR family protein	NA	NA	NA	NA	NA	NA	NA	NA	NA	NA	NA	NA	NA	NA
transcript_HQ_AL3_Leaf_transcript15424/f2p0/1053	K14488	SAUR family protein	1051	310.74	210.42	175.65	22.53	13.53	13.41	{AFG52138.1; hypothetical protein 2_10399_01, partial [Pinus taeda]}	{sp|Q9LTV3|SAU72_ARATH; Auxin-responsive protein SAUR72 OS=Arabidopsis thaliana GN=SAUR72 PE=2 SV=1}	{zma:103647454; K14488 SAUR SAUR family protein - ko04075; Environmental Information Processing; Signal transduction; Plant hormone signal transduction}	{NA}	{GO:0009733; response to auxin stimulus; biological_process}	{NA}	{PF02519:Auxin responsive protein}
transcript_HQ_AL3_Leaf_transcript20259/f4p0/817	K14488	SAUR family protein	811	476	97	25	50.49	9.13	2.8	{OAE30837.1; hypothetical protein AXG93_857s1400 [Marchantia polymorpha subsp. polymorpha]}	{sp|O65695|SAU50_ARATH; Auxin-responsive protein SAUR50 OS=Arabidopsis thaliana GN=SAUR50 PE=1 SV=1}	{cam:101508911; K14488 SAUR SAUR family protein - ko04075; Environmental Information Processing; Signal transduction; Plant hormone signal transduction}	{NA}	{GO:0009733; response to auxin stimulus; biological_process}	{NA}	{PF02519:Auxin responsive protein}
transcript_HQ_AL3_Leaf_transcript17065/f2p0/962	K14488	SAUR family protein	962	0	0	5.05	0	0	0.44	{AFG56379.1; hypothetical protein 0_8672_01, partial [Pinus taeda]}	{sp|Q9ZUZ3|SAU32_ARATH; Auxin-responsive protein SAUR32 OS=Arabidopsis thaliana GN=SAUR32 PE=2 SV=1}	{egr:104437432; K14488 SAUR SAUR family protein - ko04075; Environmental Information Processing; Signal transduction; Plant hormone signal transduction}	{NA}	{GO:0009733; response to auxin stimulus; biological_process}	{NA}	{PF02519:Auxin responsive protein}
transcript_HQ_AL3_Leaf_transcript18781/f2p0/895	K14488	SAUR family protein	895	238.61	219.58	154.76	21.78	17.78	14.9	{AFG52138.1; hypothetical protein 2_10399_01, partial [Pinus taeda]}	{sp|Q9LTV3|SAU72_ARATH; Auxin-responsive protein SAUR72 OS=Arabidopsis thaliana GN=SAUR72 PE=2 SV=1}	{zma:103647454; K14488 SAUR SAUR family protein - ko04075; Environmental Information Processing; Signal transduction; Plant hormone signal transduction}	{NA}	{GO:0009733; response to auxin stimulus; biological_process}	{NA}	{PF02519:Auxin responsive protein}
transcript_HQ_AL3_Leaf_transcript21771/f2p0/741	K14488	SAUR family protein	741	183.37	227.31	233.72	22.49	24.75	30.31	{ABK27017.1; unknown [Picea sitchensis]}	{sp|O22150|SAU36_ARATH; Auxin-responsive protein SAUR36 OS=Arabidopsis thaliana GN=SAUR36 PE=2 SV=1}	{gmx:100783436; K14488 SAUR SAUR family protein - ko04075; Environmental Information Processing; Signal transduction; Plant hormone signal transduction}	{NA}	{GO:0009733; response to auxin stimulus; biological_process}	{NA}	{PF02519:Auxin responsive protein}
transcript_HQ_AL3_Leaf_transcript24163/f2p0/593	K14488	SAUR family protein	592	50.3	3.53	40.11	9.24	0.58	7.83	{XP_015619549.1; PREDICTED: auxin-responsive protein SAUR71 [Oryza sativa Japonica Group]}	{sp|Q9SGU2|SAU71_ARATH; Auxin-responsive protein SAUR71 OS=Arabidopsis thaliana GN=SAUR71 PE=2 SV=1}	{pda:103705416; K14488 SAUR SAUR family protein - ko04075; Environmental Information Processing; Signal transduction; Plant hormone signal transduction}	{NA}	{GO:0009733; response to auxin stimulus; biological_process}	{NA}	{PF02519:Auxin responsive protein}
transcript_HQ_AL3_Leaf_transcript21694/f3p0/753	K14488	SAUR family protein	753	22.63	755.69	277.28	2.7	80.12	35.02	{ABK27017.1; unknown [Picea sitchensis]}	{sp|O22150|SAU36_ARATH; Auxin-responsive protein SAUR36 OS=Arabidopsis thaliana GN=SAUR36 PE=2 SV=1}	{gmx:100783436; K14488 SAUR SAUR family protein - ko04075; Environmental Information Processing; Signal transduction; Plant hormone signal transduction}	{NA}	{GO:0009733; response to auxin stimulus; biological_process}	{NA}	{PF02519:Auxin responsive protein}
transcript_HQ_AL3_Leaf_transcript4521/f10p0/1773	K14488	SAUR family protein	NA	NA	NA	NA	NA	NA	NA	NA	NA	NA	NA	NA	NA	NA
transcript_HQ_AL3_Leaf_transcript3871/f13p0/1857	K14488	SAUR family protein	1857	1007.52	1331.38	249.13	35.42	41.44	9.19	{KVH94539.1; Auxin responsive SAUR protein [Cynara cardunculus var. scolymus]}	{sp|Q9LTV3|SAU72_ARATH; Auxin-responsive protein SAUR72 OS=Arabidopsis thaliana GN=SAUR72 PE=2 SV=1}	{sind:105161958; K14488 SAUR SAUR family protein - ko04075; Environmental Information Processing; Signal transduction; Plant hormone signal transduction}	{NA}	{GO:0009733; response to auxin stimulus; biological_process}	{NA}	{PF02519:Auxin responsive protein}
transcript_HQ_AL3_Leaf_transcript1289/f7p0/2249	K13946	auxin influx carrier (AUX1 LAX family)	2249	221.91	79.39	178.76	6.24	1.98	5.27	{AJP06239.1; AUX2 [Pinus tabuliformis]}	{sp|Q8L884|LAX4_MEDTR; Auxin transporter-like protein 4 OS=Medicago truncatula GN=LAX4 PE=2 SV=1}	{sind:105161550; K13946 AUX1, LAX auxin influx carrier (AUX1 LAX family) - ko04075; Environmental Information Processing; Signal transduction; Plant hormone signal transduction}	{At2g38120; KOG1303 Amino acid transporters E Amino acid transport and metabolism ;}	{NA}	{XM_002309092.2; Populus trichocarpa auxin resistant 1 family protein (POPTR_0006s09940g) mRNA, complete cds}	{NA}
transcript_HQ_AL3_Leaf_transcript1427/f2p0/2266	K13946	auxin influx carrier (AUX1 LAX family)	NA	NA	NA	NA	NA	NA	NA	NA	NA	NA	NA	NA	NA	NA
transcript_HQ_AL3_Leaf_transcript1341/f2p0/2292	K13946	auxin influx carrier (AUX1 LAX family)	NA	NA	NA	NA	NA	NA	NA	NA	NA	NA	NA	NA	NA	NA
transcript_HQ_AL3_Leaf_transcript1914/f3p0/2160	K13946	auxin influx carrier (AUX1 LAX family)	2160	1731	13	34	50.98	0.34	1.05	{AJP06238.1; AUX1 [Pinus tabuliformis]}	{sp|Q9FEL8|LAX1_MEDTR; Auxin transporter-like protein 1 OS=Medicago truncatula GN=LAX1 PE=2 SV=1}	{egr:104420700; K13946 AUX1, LAX auxin influx carrier (AUX1 LAX family) - ko04075; Environmental Information Processing; Signal transduction; Plant hormone signal transduction}	{At5g01240; KOG1303 Amino acid transporters E Amino acid transport and metabolism ;}	{NA}	{XM_019577919.1; PREDICTED: Lupinus angustifolius auxin transporter-like protein 1 (LOC109340253), transcript variant X5, mRNA}	{NA}
transcript_HQ_AL3_Leaf_transcript1618/f3p0/2212	K13946	auxin influx carrier (AUX1 LAX family)	2213	775.25	20.61	202.4	22.2	0.52	6.08	{AJP06239.1; AUX2 [Pinus tabuliformis]}	{sp|Q8L884|LAX4_MEDTR; Auxin transporter-like protein 4 OS=Medicago truncatula GN=LAX4 PE=2 SV=1}	{sind:105161550; K13946 AUX1, LAX auxin influx carrier (AUX1 LAX family) - ko04075; Environmental Information Processing; Signal transduction; Plant hormone signal transduction}	{At2g38120; KOG1303 Amino acid transporters E Amino acid transport and metabolism ;}	{NA}	{XM_002309092.2; Populus trichocarpa auxin resistant 1 family protein (POPTR_0006s09940g) mRNA, complete cds}	{NA}
transcript_HQ_AL3_Leaf_transcript2707/f4p0/2014	K13946	auxin influx carrier (AUX1 LAX family)	2014	1013.35	733.92	373.3	32.37	20.76	12.51	{AJP06238.1; AUX1 [Pinus tabuliformis]}	{sp|Q8L884|LAX4_MEDTR; Auxin transporter-like protein 4 OS=Medicago truncatula GN=LAX4 PE=2 SV=1}	{pxb:103949466; K13946 AUX1, LAX auxin influx carrier (AUX1 LAX family) - ko04075; Environmental Information Processing; Signal transduction; Plant hormone signal transduction}	{At2g38120; KOG1303 Amino acid transporters E Amino acid transport and metabolism ;}	{GO:0016021; integral to membrane; cellular_component GO:0051205; protein insertion into membrane; biological_process}	{XM_015726713.1; PREDICTED: Ricinus communis auxin transporter-like protein 4 (LOC8269388), transcript variant X2, mRNA}	{PF02096:60Kd inner membrane protein}
transcript_HQ_AL3_Leaf_transcript1652/f2p0/2210	K14432	ABA responsive element binding factor	NA	NA	NA	NA	NA	NA	NA	NA	NA	NA	NA	NA	NA	NA
transcript_HQ_AL3_Leaf_transcript3744/f2p0/1865	K14432	ABA responsive element binding factor	1865	165	389	174	5.77	12.05	6.39	{XP_010031349.1; PREDICTED: ABSCISIC ACID-INSENSITIVE 5-like protein 2 [Eucalyptus grandis]}	{sp|Q6Z312|BZP23_ORYSJ; bZIP transcription factor 23 OS=Oryza sativa subsp. japonica GN=BZIP23 PE=2 SV=1}	{vvi:100266389; K14432 ABF ABA responsive element binding factor - ko04075; Environmental Information Processing; Signal transduction; Plant hormone signal transduction}	{NA}	{GO:0003700; sequence-specific DNA binding transcription factor activity; molecular_function GO:0006355; regulation of transcription, DNA-dependent; biological_process GO:0043565; sequence-specific DNA binding; molecular_function GO:0005634; nucleus; cellular_component GO:0003677; DNA binding; molecular_function}	{XM_016114990.1; PREDICTED: Arachis duranensis protein ABSCISIC ACID-INSENSITIVE 5 (LOC107493959), mRNA}	{PF03131:bZIP Maf transcription factor PF07716:Basic region leucine zipper PF00170:bZIP transcription factor}
transcript_HQ_AL3_Leaf_transcript1007/f5p0/2402	K14431	transcription factor TGA	2402	740	1303	597	19.29	30.07	16.32	{OAE23692.1; hypothetical protein AXG93_2253s1030 [Marchantia polymorpha subsp. polymorpha]}	{sp|Q6IVC3|TGA22_ORYSJ; Transcription factor TGA2.2 OS=Oryza sativa subsp. japonica GN=TGA2.2 PE=1 SV=1}	{pda:103706220; K14431 TGA transcription factor TGA - ko04075; Environmental Information Processing; Signal transduction; Plant hormone signal transduction}	{NA}	{GO:0043565; sequence-specific DNA binding; molecular_function GO:0016021; integral to membrane; cellular_component GO:0005634; nucleus; cellular_component GO:0003677; DNA binding; molecular_function GO:0006351; transcription, DNA-dependent; biological_process GO:0006487; protein N-linked glycosylation; biological_process GO:0008250; oligosaccharyltransferase complex; cellular_component GO:000635…	{XM_001770508.1; Physcomitrella patens subsp. patens predicted protein (PHYPADRAFT_188998) mRNA, complete cds}	{PF03131:bZIP Maf transcription factor PF07716:Basic region leucine zipper PF00170:bZIP transcription factor PF05817:Oligosaccharyltransferase subunit Ribophorin II PF14144:Seed dormancy control}
transcript_HQ_AL3_Leaf_transcript1224/f3p0/2333	K14431	transcription factor TGA	NA	NA	NA	NA	NA	NA	NA	NA	NA	NA	NA	NA	NA	NA
transcript_HQ_AL3_Leaf_transcript2032/f2p0/2150	K14431	transcription factor TGA	2135	105.17	818.26	241.51	3.14	21.62	7.56	{OAE23692.1; hypothetical protein AXG93_2253s1030 [Marchantia polymorpha subsp. polymorpha]}	{sp|Q6IVC3|TGA22_ORYSJ; Transcription factor TGA2.2 OS=Oryza sativa subsp. japonica GN=TGA2.2 PE=1 SV=1}	{pda:103705026; K14431 TGA transcription factor TGA - ko04075; Environmental Information Processing; Signal transduction; Plant hormone signal transduction}	{NA}	{GO:0006914; autophagy; biological_process GO:0043565; sequence-specific DNA binding; molecular_function GO:0016021; integral to membrane; cellular_component GO:0006351; transcription, DNA-dependent; biological_process GO:0008250; oligosaccharyltransferase complex; cellular_component GO:0006487; protein N-linked glycosylation; biological_process GO:0006355; regulation of transcription, DNA-depend…	{XM_002457365.1; Sorghum bicolor hypothetical protein, mRNA}	{PF14144:Seed dormancy control PF04111:Autophagy protein Apg6 PF07716:Basic region leucine zipper PF05817:Oligosaccharyltransferase subunit Ribophorin II PF00170:bZIP transcription factor}
transcript_HQ_AL3_Leaf_transcript2851/f2p0/2045	K14431	transcription factor TGA	NA	NA	NA	NA	NA	NA	NA	NA	NA	NA	NA	NA	NA	NA
transcript_HQ_AL3_Leaf_transcript2241/f5p0/2062	K14431	transcription factor TGA	2060	590	457	398	18.36	12.59	12.99	{XP_002975942.1; hypothetical protein SELMODRAFT_232668 [Selaginella moellendorffii]}	{sp|Q6IVC3|TGA22_ORYSJ; Transcription factor TGA2.2 OS=Oryza sativa subsp. japonica GN=TGA2.2 PE=1 SV=1}	{smo:SELMODRAFT_231160; K14431 TGA transcription factor TGA - ko04075; Environmental Information Processing; Signal transduction; Plant hormone signal transduction}	{NA}	{GO:0003700; sequence-specific DNA binding transcription factor activity; molecular_function GO:0006355; regulation of transcription, DNA-dependent; biological_process GO:0006351; transcription, DNA-dependent; biological_process GO:0043565; sequence-specific DNA binding; molecular_function GO:0005634; nucleus; cellular_component GO:0003677; DNA binding; molecular_function}	{XM_004958692.3; PREDICTED: Setaria italica transcription factor HBP-1b(c38) (LOC101767398), transcript variant X4, mRNA}	{PF00170:bZIP transcription factor PF03131:bZIP Maf transcription factor PF07716:Basic region leucine zipper PF14144:Seed dormancy control}
transcript_HQ_AL3_Leaf_transcript3305/f4p0/1925	K14431	transcription factor TGA	1925	1203.23	1374.22	952.63	40.53	40.99	33.68	{OAE23692.1; hypothetical protein AXG93_2253s1030 [Marchantia polymorpha subsp. polymorpha]}	{sp|Q6IVC3|TGA22_ORYSJ; Transcription factor TGA2.2 OS=Oryza sativa subsp. japonica GN=TGA2.2 PE=1 SV=1}	{egu:105045494; K14431 TGA transcription factor TGA - ko04075; Environmental Information Processing; Signal transduction; Plant hormone signal transduction}	{NA}	{GO:0006355; regulation of transcription, DNA-dependent; biological_process GO:0003700; sequence-specific DNA binding transcription factor activity; molecular_function GO:0006351; transcription, DNA-dependent; biological_process GO:0043565; sequence-specific DNA binding; molecular_function}	{XM_001770508.1; Physcomitrella patens subsp. patens predicted protein (PHYPADRAFT_188998) mRNA, complete cds}	{PF14144:Seed dormancy control PF00170:bZIP transcription factor PF07716:Basic region leucine zipper}
transcript_HQ_AL3_Leaf_transcript3598/f2p0/1882	K14431	transcription factor TGA	NA	NA	NA	NA	NA	NA	NA	NA	NA	NA	NA	NA	NA	NA
transcript_HQ_AL3_Leaf_transcript53/f2p0/3560	K14510	serine/threonine-protein kinase CTR1	3563	2073.91	3503.9	2530.88	34.87	52.14	44.6	{XP_006430301.1; hypothetical protein CICLE_v10013782mg [Citrus clementina]}	{sp|Q05609|CTR1_ARATH; Serine/threonine-protein kinase CTR1 OS=Arabidopsis thaliana GN=CTR1 PE=1 SV=1}	{jcu:105634681; K14510 CTR1 serine/threonine-protein kinase CTR1 2.7.11.1 ko04016; Environmental Information Processing; Signal transduction; MAPK signaling pathway - plant | ko04075; Environmental Information Processing; Signal transduction; Plant hormone signal transduction}	{At5g03730; KOG0192 Tyrosine kinase specific for activated (GTP-bound) p21cdc42Hs T Signal transduction mechanisms ;}	{GO:0005524; ATP binding; molecular_function GO:0004672; protein kinase activity; molecular_function GO:0006468; protein phosphorylation; biological_process}	{XM_016043222.1; PREDICTED: Ziziphus jujuba serine/threonine-protein kinase CTR1 (LOC107432147), transcript variant X5, mRNA}	{PF07714:Protein tyrosine kinase PF00069:Protein kinase domain}
transcript_HQ_AL3_Leaf_transcript2994/f2p0/1859	K14512	mitogen-activated protein kinase 6	1858	284.13	627.23	445.04	9.98	19.51	16.41	{XP_008812083.1; PREDICTED: mitogen-activated protein kinase 1 [Phoenix dactylifera]}	{sp|Q84UI5|MPK1_ORYSJ; Mitogen-activated protein kinase 1 OS=Oryza sativa subsp. japonica GN=MPK1 PE=1 SV=1}	{egu:105040625; K14512 MPK6 mitogen-activated protein kinase 6 2.7.11.24 ko04016; Environmental Information Processing; Signal transduction; MAPK signaling pathway - plant | ko04075; Environmental Information Processing; Signal transduction; Plant hormone signal transduction}	{At2g43790; KOG0660 Mitogen-activated protein kinase T Signal transduction mechanisms ;}	{GO:0004672; protein kinase activity; molecular_function GO:0005524; ATP binding; molecular_function GO:0006468; protein phosphorylation; biological_process GO:0016773; phosphotransferase activity, alcohol group as acceptor; molecular_function GO:0016020; membrane; cellular_component}	{XM_019401165.1; PREDICTED: Nicotiana attenuata mitogen-activated protein kinase homolog NTF6 (LOC109235175), mRNA}	{PF07714:Protein tyrosine kinase PF06293:Lipopolysaccharide kinase (Kdo/WaaP) family PF00069:Protein kinase domain}
transcript_HQ_AL3_Leaf_transcript3166/f4p0/1971	K14512	mitogen-activated protein kinase 6	1971	764	403	241	25.03	11.69	8.29	{ANC60173.1; mitogen-activated protein kinase 6 [Catharanthus roseus]}	{sp|Q07176|MMK1_MEDSA; Mitogen-activated protein kinase homolog MMK1 OS=Medicago sativa GN=MMK1 PE=1 SV=1}	{pper:PRUPE_ppa006536mg; K14512 MPK6 mitogen-activated protein kinase 6 2.7.11.24 ko04016; Environmental Information Processing; Signal transduction; MAPK signaling pathway - plant | ko04075; Environmental Information Processing; Signal transduction; Plant hormone signal transduction}	{At2g43790; KOG0660 Mitogen-activated protein kinase T Signal transduction mechanisms ;}	{GO:0016020; membrane; cellular_component GO:0016773; phosphotransferase activity, alcohol group as acceptor; molecular_function GO:0006468; protein phosphorylation; biological_process GO:0005524; ATP binding; molecular_function GO:0004672; protein kinase activity; molecular_function}	{XM_004510695.2; PREDICTED: Cicer arietinum mitogen-activated protein kinase homolog MMK2 (LOC101497347), mRNA}	{PF07714:Protein tyrosine kinase PF06293:Lipopolysaccharide kinase (Kdo/WaaP) family PF00069:Protein kinase domain}
transcript_HQ_AL3_Leaf_transcript6838/f3p0/1568	K14512	mitogen-activated protein kinase 6	NA	NA	NA	NA	NA	NA	NA	NA	NA	NA	NA	NA	NA	NA
transcript_HQ_AL3_Leaf_transcript8124/f2p0/1461	K14512	mitogen-activated protein kinase 6	1462	97.58	315.66	48.69	4.59	13.15	2.41	{XP_001757752.1; predicted protein [Physcomitrella patens]}	{sp|Q9LQQ9|MPK13_ARATH; Mitogen-activated protein kinase 13 OS=Arabidopsis thaliana GN=MPK13 PE=1 SV=1}	{ppp:PHYPADRAFT_132891; K14512 MPK6 mitogen-activated protein kinase 6 2.7.11.24 ko04016; Environmental Information Processing; Signal transduction; MAPK signaling pathway - plant | ko04075; Environmental Information Processing; Signal transduction; Plant hormone signal transduction}	{At1g07880; KOG0660 Mitogen-activated protein kinase T Signal transduction mechanisms ;}	{GO:0016773; phosphotransferase activity, alcohol group as acceptor; molecular_function GO:0006468; protein phosphorylation; biological_process GO:0016020; membrane; cellular_component GO:0004672; protein kinase activity; molecular_function GO:0005524; ATP binding; molecular_function}	{NA}	{PF05445:Poxvirus serine/threonine protein kinase PF00069:Protein kinase domain PF06293:Lipopolysaccharide kinase (Kdo/WaaP) family PF07714:Protein tyrosine kinase}
transcript_HQ_AL3_Leaf_transcript1500/f2p0/2256	K14514	ethylene-insensitive protein 3	2259	118.94	392.08	371.3	3.33	9.71	10.89	{OAE19702.1; hypothetical protein AXG93_411s1080 [Marchantia polymorpha subsp. polymorpha]}	{sp|Q9SLH0|EIL1_ARATH; ETHYLENE INSENSITIVE 3-like 1 protein OS=Arabidopsis thaliana GN=EIL1 PE=1 SV=1}	{cic:CICLE_v10000617mg; K14514 EIN3 ethylene-insensitive protein 3 - ko04016; Environmental Information Processing; Signal transduction; MAPK signaling pathway - plant | ko04075; Environmental Information Processing; Signal transduction; Plant hormone signal transduction}	{NA}	{NA}	{XM_007218894.1; Prunus persica hypothetical protein (PRUPE_ppa003550mg) mRNA, complete cds}	{NA}
transcript_HQ_AL3_Leaf_transcript13755/f2p0/1135	K14495	F-box protein GID2	1135	511	279	218	33.36	16.14	14.98	{OAE19899.1; hypothetical protein AXG93_1130s1520 [Marchantia polymorpha subsp. polymorpha]}	{sp|Q9STX3|GID2_ARATH; F-box protein GID2 OS=Arabidopsis thaliana GN=GID2 PE=1 SV=1}	{atr:18439073; K14495 GID2, SLY1 F-box protein GID2 - ko04075; Environmental Information Processing; Signal transduction; Plant hormone signal transduction}	{NA}	{GO:0005515; protein binding; molecular_function}	{NA}	{PF00646:F-box domain PF12937:F-box-like}
transcript_HQ_AL3_Leaf_transcript1490/f2p0/2240	K14497	protein phosphatase 2C	2240	274.24	580.13	212.85	7.74	14.5	6.31	{ADB22517.1; protein phosphtase 2C [Marchantia polymorpha]}	{sp|Q6L4R7|P2C53_ORYSJ; Probable protein phosphatase 2C 53 OS=Oryza sativa subsp. japonica GN=Os05g0592800 PE=2 SV=1}	{thj:104804444; K14497 PP2C protein phosphatase 2C 3.1.3.16 ko04016; Environmental Information Processing; Signal transduction; MAPK signaling pathway - plant | ko04075; Environmental Information Processing; Signal transduction; Plant hormone signal transduction | ko04931; Human Diseases; Endocrine and metabolic diseases; Insulin resistance}	{At5g57050; KOG0698 Serine/threonine protein phosphatase T Signal transduction mechanisms ;}	{GO:0003824; NA}	{NA}	{PF07228:Stage II sporulation protein E (SpoIIE) PF00481:Protein phosphatase 2C}
transcript_HQ_AL3_Leaf_transcript1068/f2p0/2370	K14497	protein phosphatase 2C	NA	NA	NA	NA	NA	NA	NA	NA	NA	NA	NA	NA	NA	NA
transcript_HQ_AL3_Leaf_transcript2126/f3p0/2130	K14497	protein phosphatase 2C	2130	404	634	297	12.09	16.8	9.33	{ADB22517.1; protein phosphtase 2C [Marchantia polymorpha]}	{sp|Q0JLP9|P2C06_ORYSJ; Probable protein phosphatase 2C 6 OS=Oryza sativa subsp. japonica GN=Os01g0583100 PE=1 SV=1}	{pop:POPTR_0003s04120g; K14497 PP2C protein phosphatase 2C 3.1.3.16 ko04016; Environmental Information Processing; Signal transduction; MAPK signaling pathway - plant | ko04075; Environmental Information Processing; Signal transduction; Plant hormone signal transduction | ko04931; Human Diseases; Endocrine and metabolic diseases; Insulin resistance}	{At4g26080; KOG0698 Serine/threonine protein phosphatase T Signal transduction mechanisms ;}	{GO:0003824; NA}	{NA}	{PF00481:Protein phosphatase 2C}
transcript_HQ_AL3_Leaf_transcript235/f3p0/2959	K14497	protein phosphatase 2C	2959	738	632	449	15.22	11.54	9.71	{ADB22517.1; protein phosphtase 2C [Marchantia polymorpha]}	{sp|Q0JLP9|P2C06_ORYSJ; Probable protein phosphatase 2C 6 OS=Oryza sativa subsp. japonica GN=Os01g0583100 PE=1 SV=1}	{atr:18444235; K14497 PP2C protein phosphatase 2C 3.1.3.16 ko04016; Environmental Information Processing; Signal transduction; MAPK signaling pathway - plant | ko04075; Environmental Information Processing; Signal transduction; Plant hormone signal transduction | ko04931; Human Diseases; Endocrine and metabolic diseases; Insulin resistance}	{At1g72770; KOG0698 Serine/threonine protein phosphatase T Signal transduction mechanisms ;}	{GO:0003824; NA GO:0006725; cellular aromatic compound metabolic process; biological_process GO:0016853; isomerase activity; molecular_function}	{NA}	{PF01361:Tautomerase enzyme PF07228:Stage II sporulation protein E (SpoIIE) PF00481:Protein phosphatase 2C}
transcript_HQ_AL3_Leaf_transcript3422/f2p0/1899	K14497	protein phosphatase 2C	NA	NA	NA	NA	NA	NA	NA	NA	NA	NA	NA	NA	NA	NA
transcript_HQ_AL3_Leaf_transcript90/f2p0/3329	K14497	protein phosphatase 2C	3329	726	854	383	13.15	13.69	7.27	{ADE75869.1; unknown [Picea sitchensis]}	{sp|Q0JLP9|P2C06_ORYSJ; Probable protein phosphatase 2C 6 OS=Oryza sativa subsp. japonica GN=Os01g0583100 PE=1 SV=1}	{atr:18444235; K14497 PP2C protein phosphatase 2C 3.1.3.16 ko04016; Environmental Information Processing; Signal transduction; MAPK signaling pathway - plant | ko04075; Environmental Information Processing; Signal transduction; Plant hormone signal transduction | ko04931; Human Diseases; Endocrine and metabolic diseases; Insulin resistance}	{At5g57050; KOG0698 Serine/threonine protein phosphatase T Signal transduction mechanisms ;}	{GO:0003824; NA}	{BT116522.1; Picea glauca clone GQ03801_E13 mRNA sequence}	{PF00481:Protein phosphatase 2C PF07228:Stage II sporulation protein E (SpoIIE)}
transcript_HQ_AL3_Leaf_transcript10023/f2p0/1352	K14496	abscisic acid receptor PYR/PYL family	1352	59.07	250.15	3.19	3.07	11.5	0.17	{ADE76473.1; unknown [Picea sitchensis]}	{sp|O80920|PYL4_ARATH; Abscisic acid receptor PYL4 OS=Arabidopsis thaliana GN=PYL4 PE=1 SV=1}	{sot:102604114; K14496 PYL abscisic acid receptor PYR/PYL family - ko04016; Environmental Information Processing; Signal transduction; MAPK signaling pathway - plant | ko04075; Environmental Information Processing; Signal transduction; Plant hormone signal transduction}	{NA}	{GO:0009607; response to biotic stimulus; biological_process GO:0006952; defense response; biological_process}	{NA}	{PF00407:Pathogenesis-related protein Bet v I family}
transcript_HQ_AL3_Leaf_transcript13034/f2p0/1179	K14496	abscisic acid receptor PYR/PYL family	1179	124.21	64.65	98.83	7.71	3.55	6.45	{XP_004253195.1; PREDICTED: abscisic acid receptor PYL2-like [Solanum lycopersicum]}	{sp|O80992|PYL2_ARATH; Abscisic acid receptor PYL2 OS=Arabidopsis thaliana GN=PYL2 PE=1 SV=1}	{sot:102603461; K14496 PYL abscisic acid receptor PYR/PYL family - ko04016; Environmental Information Processing; Signal transduction; MAPK signaling pathway - plant | ko04075; Environmental Information Processing; Signal transduction; Plant hormone signal transduction}	{NA}	{GO:0006952; defense response; biological_process GO:0009607; response to biotic stimulus; biological_process}	{NA}	{PF00407:Pathogenesis-related protein Bet v I family}
transcript_HQ_AL3_Leaf_transcript15180/f3p0/1070	K14496	abscisic acid receptor PYR/PYL family	1070	2.88	0.63	10.56	0.2	0.04	0.79	{XP_010925746.1; PREDICTED: abscisic acid receptor PYL8 isoform X2 [Elaeis guineensis]}	{sp|Q9FGM1|PYL8_ARATH; Abscisic acid receptor PYL8 OS=Arabidopsis thaliana GN=PYL8 PE=1 SV=1}	{var:108318900; K14496 PYL abscisic acid receptor PYR/PYL family - ko04016; Environmental Information Processing; Signal transduction; MAPK signaling pathway - plant | ko04075; Environmental Information Processing; Signal transduction; Plant hormone signal transduction}	{NA}	{GO:0006952; defense response; biological_process GO:0009607; response to biotic stimulus; biological_process}	{NA}	{PF00407:Pathogenesis-related protein Bet v I family}
transcript_HQ_AL3_Leaf_transcript15463/f2p0/1073	K14496	abscisic acid receptor PYR/PYL family	1071	384.79	55.35	247.17	27.18	3.47	18.38	{XP_004253195.1; PREDICTED: abscisic acid receptor PYL2-like [Solanum lycopersicum]}	{sp|O80992|PYL2_ARATH; Abscisic acid receptor PYL2 OS=Arabidopsis thaliana GN=PYL2 PE=1 SV=1}	{sot:102603461; K14496 PYL abscisic acid receptor PYR/PYL family - ko04016; Environmental Information Processing; Signal transduction; MAPK signaling pathway - plant | ko04075; Environmental Information Processing; Signal transduction; Plant hormone signal transduction}	{NA}	{GO:0006952; defense response; biological_process GO:0009607; response to biotic stimulus; biological_process}	{NA}	{PF00407:Pathogenesis-related protein Bet v I family}
transcript_HQ_AL3_Leaf_transcript17661/f5p0/917	K14496	abscisic acid receptor PYR/PYL family	NA	NA	NA	NA	NA	NA	NA	NA	NA	NA	NA	NA	NA	NA
transcript_HQ_AL3_Leaf_transcript17757/f6p0/937	K14496	abscisic acid receptor PYR/PYL family	937	513.1	425.33	685.33	43.79	32.19	61.65	{XP_008783837.1; PREDICTED: abscisic acid receptor PYL8 [Phoenix dactylifera]}	{sp|Q9FGM1|PYL8_ARATH; Abscisic acid receptor PYL8 OS=Arabidopsis thaliana GN=PYL8 PE=1 SV=1}	{pda:103702957; K14496 PYL abscisic acid receptor PYR/PYL family - ko04016; Environmental Information Processing; Signal transduction; MAPK signaling pathway - plant | ko04075; Environmental Information Processing; Signal transduction; Plant hormone signal transduction}	{NA}	{GO:0006952; defense response; biological_process GO:0009607; response to biotic stimulus; biological_process}	{NA}	{PF00407:Pathogenesis-related protein Bet v I family}
transcript_HQ_AL3_Leaf_transcript19577/f3p0/850	K14496	abscisic acid receptor PYR/PYL family	850	193	0	0	19.04	0	0	{XP_015060622.1; PREDICTED: abscisic acid receptor PYL2-like [Solanum pennellii]}	{sp|O80920|PYL4_ARATH; Abscisic acid receptor PYL4 OS=Arabidopsis thaliana GN=PYL4 PE=1 SV=1}	{sot:102603461; K14496 PYL abscisic acid receptor PYR/PYL family - ko04016; Environmental Information Processing; Signal transduction; MAPK signaling pathway - plant | ko04075; Environmental Information Processing; Signal transduction; Plant hormone signal transduction}	{NA}	{GO:0009607; response to biotic stimulus; biological_process GO:0006952; defense response; biological_process}	{NA}	{PF00407:Pathogenesis-related protein Bet v I family}
transcript_HQ_AL3_Leaf_transcript2681/f3p0/2102	K14496	abscisic acid receptor PYR/PYL family	2102	240.1	207.17	208.32	7.3	5.57	6.64	{ADE76473.1; unknown [Picea sitchensis]}	{sp|O80920|PYL4_ARATH; Abscisic acid receptor PYL4 OS=Arabidopsis thaliana GN=PYL4 PE=1 SV=1}	{sot:102604114; K14496 PYL abscisic acid receptor PYR/PYL family - ko04016; Environmental Information Processing; Signal transduction; MAPK signaling pathway - plant | ko04075; Environmental Information Processing; Signal transduction; Plant hormone signal transduction}	{NA}	{GO:0006952; defense response; biological_process GO:0036094; NA GO:0009607; response to biotic stimulus; biological_process}	{NA}	{PF00407:Pathogenesis-related protein Bet v I family PF02829:3H domain}
transcript_HQ_AL3_Leaf_transcript6997/f4p0/1561	K14496	abscisic acid receptor PYR/PYL family	1561	803	708.5	3113.57	34.81	27.21	141.79	{ADE76473.1; unknown [Picea sitchensis]}	{sp|O80920|PYL4_ARATH; Abscisic acid receptor PYL4 OS=Arabidopsis thaliana GN=PYL4 PE=1 SV=1}	{sot:102604114; K14496 PYL abscisic acid receptor PYR/PYL family - ko04016; Environmental Information Processing; Signal transduction; MAPK signaling pathway - plant | ko04075; Environmental Information Processing; Signal transduction; Plant hormone signal transduction}	{NA}	{GO:0006952; defense response; biological_process GO:0009607; response to biotic stimulus; biological_process}	{NA}	{PF00407:Pathogenesis-related protein Bet v I family}
transcript_HQ_AL3_Leaf_transcript8940/f2p0/1415	K14496	abscisic acid receptor PYR/PYL family	1415	117.64	402.38	123.92	5.76	17.46	6.38	{ABK22940.1; unknown [Picea sitchensis]}	{sp|O80920|PYL4_ARATH; Abscisic acid receptor PYL4 OS=Arabidopsis thaliana GN=PYL4 PE=1 SV=1}	{sot:102604114; K14496 PYL abscisic acid receptor PYR/PYL family - ko04016; Environmental Information Processing; Signal transduction; MAPK signaling pathway - plant | ko04075; Environmental Information Processing; Signal transduction; Plant hormone signal transduction}	{NA}	{GO:0006952; defense response; biological_process GO:0009607; response to biotic stimulus; biological_process}	{XM_004308910.2; PREDICTED: Fragaria vesca subsp. vesca abscisic acid receptor PYL4 (LOC101305807), mRNA}	{PF00407:Pathogenesis-related protein Bet v I family}
transcript_HQ_AL3_Leaf_transcript11853/f3p0/1263	K14490	histidine-containing phosphotransfer peotein	1263	357.36	226.28	272.4	20.25	11.36	16.23	{OAE24201.1; hypothetical protein AXG93_2752s2180 [Marchantia polymorpha subsp. polymorpha]}	{sp|Q9ZNV9|AHP1_ARATH; Histidine-containing phosphotransfer protein 1 OS=Arabidopsis thaliana GN=AHP1 PE=1 SV=1}	{egr:104425318; K14490 AHP histidine-containing phosphotransfer peotein - ko04075; Environmental Information Processing; Signal transduction; Plant hormone signal transduction}	{At3g21510; KOG4747 Two-component phosphorelay intermediate involved in MAP kinase cascade regulation T Signal transduction mechanisms ;}	{GO:0004871; signal transducer activity; molecular_function GO:0000160; two-component signal transduction system (phosphorelay); biological_process}	{XM_009422244.2; PREDICTED: Musa acuminata subsp. malaccensis histidine-containing phosphotransfer protein 2 (LOC104000245), transcript variant X1, mRNA}	{PF01627:Hpt domain}
transcript_HQ_AL3_Leaf_transcript14422/f3p0/1100	K14490	histidine-containing phosphotransfer peotein	1100	318	170	207	21.66	10.26	14.84	{ABK25839.1; unknown [Picea sitchensis]}	{sp|Q9ZNV9|AHP1_ARATH; Histidine-containing phosphotransfer protein 1 OS=Arabidopsis thaliana GN=AHP1 PE=1 SV=1}	{mus:103972383; K14490 AHP histidine-containing phosphotransfer peotein - ko04075; Environmental Information Processing; Signal transduction; Plant hormone signal transduction}	{At3g21510; KOG4747 Two-component phosphorelay intermediate involved in MAP kinase cascade regulation T Signal transduction mechanisms ;}	{GO:0004871; signal transducer activity; molecular_function GO:0000160; two-component signal transduction system (phosphorelay); biological_process}	{NA}	{PF01627:Hpt domain}
transcript_HQ_AL3_Leaf_transcript11751/f4p0/1245	K14490	histidine-containing phosphotransfer peotein	NA	NA	NA	NA	NA	NA	NA	NA	NA	NA	NA	NA	NA	NA
transcript_HQ_AL3_Leaf_transcript21178/f2p0/772	K14490	histidine-containing phosphotransfer peotein	773	287	665	1768	32.85	67.56	213.88	{ABK25839.1; unknown [Picea sitchensis]}	{sp|Q9ZNV9|AHP1_ARATH; Histidine-containing phosphotransfer protein 1 OS=Arabidopsis thaliana GN=AHP1 PE=1 SV=1}	{egr:104425318; K14490 AHP histidine-containing phosphotransfer peotein - ko04075; Environmental Information Processing; Signal transduction; Plant hormone signal transduction}	{At3g21510; KOG4747 Two-component phosphorelay intermediate involved in MAP kinase cascade regulation T Signal transduction mechanisms ;}	{GO:0000160; two-component signal transduction system (phosphorelay); biological_process GO:0004871; signal transducer activity; molecular_function}	{NA}	{PF01627:Hpt domain}
transcript_HQ_AL3_Leaf_transcript5665/f2p0/1673	K14493	gibberellin receptor GID1	NA	NA	NA	NA	NA	NA	NA	NA	NA	NA	NA	NA	NA	NA
transcript_HQ_AL3_Leaf_transcript4812/f17p0/1733	K14493	gibberellin receptor GID1	1734	566.38	1497.63	2046.31	21.61	50.6	81.96	{BAQ20607.1; gibberellin receptor GID1L2 [Lygodium japonicum]}	{sp|Q940G6|GID1C_ARATH; Gibberellin receptor GID1C OS=Arabidopsis thaliana GN=GID1C PE=1 SV=1}	{pmum:103344699; K14493 GID1 gibberellin receptor GID1 3.-.-.- ko04075; Environmental Information Processing; Signal transduction; Plant hormone signal transduction}	{At5g27320; KOG1515 Arylacetamide deacetylase V Defense mechanisms ;}	{GO:0015996; chlorophyll catabolic process; biological_process GO:0008152; NA GO:0016787; hydrolase activity; molecular_function GO:0047746; chlorophyllase activity; molecular_function}	{XM_003590995.2; Medicago truncatula gibberellin receptor GID1c-like protein mRNA}	{PF12740:Chlorophyllase enzyme PF07859:alpha/beta hydrolase fold}
transcript_HQ_AL3_Leaf_transcript5831/f2p0/1667	K14493	gibberellin receptor GID1	1667	196.91	112.87	106.95	7.88	4	4.49	{BAQ20607.1; gibberellin receptor GID1L2 [Lygodium japonicum]}	{sp|Q940G6|GID1C_ARATH; Gibberellin receptor GID1C OS=Arabidopsis thaliana GN=GID1C PE=1 SV=1}	{pmum:103344699; K14493 GID1 gibberellin receptor GID1 3.-.-.- ko04075; Environmental Information Processing; Signal transduction; Plant hormone signal transduction}	{At5g27320; KOG1515 Arylacetamide deacetylase V Defense mechanisms ;}	{GO:0016787; hydrolase activity; molecular_function GO:0008152; NA GO:0015996; chlorophyll catabolic process; biological_process GO:0047746; chlorophyllase activity; molecular_function}	{XM_017778832.1; PREDICTED: Gossypium arboreum gibberellin receptor GID1B-like (LOC108476584), mRNA}	{PF12740:Chlorophyllase enzyme PF07859:alpha/beta hydrolase fold}
transcript_HQ_AL3_Leaf_transcript5445/f2p0/1685	K14492	two-component response regulator ARR-A family	1674	230.57	1649.03	329.56	9.18	58.14	13.78	{XP_006470938.1; PREDICTED: two-component response regulator ARR9-like [Citrus sinensis]}	{sp|Q942A1|ORR4_ORYSJ; Two-component response regulator ORR4 OS=Oryza sativa subsp. japonica GN=RR4 PE=2 SV=1}	{cit:102628109; K14492 ARR-A two-component response regulator ARR-A family - ko04075; Environmental Information Processing; Signal transduction; Plant hormone signal transduction}	{At1g59940; KOG1601 GATA-4/5/6 transcription factors K Transcription ;}	{GO:0016740; transferase activity; molecular_function GO:0008242; omega peptidase activity; molecular_function GO:0004197; cysteine-type endopeptidase activity; molecular_function GO:0000160; two-component signal transduction system (phosphorelay); biological_process}	{NA}	{PF00072:Response regulator receiver domain PF08715:Papain like viral protease}
transcript_HQ_AL3_Leaf_transcript5266/f2p0/1705	K14492	two-component response regulator ARR-A family	1705	193	213	85	7.51	7.34	3.47	{XP_006847932.1; PREDICTED: two-component response regulator ARR17 [Amborella trichopoda]}	{sp|Q942A1|ORR4_ORYSJ; Two-component response regulator ORR4 OS=Oryza sativa subsp. japonica GN=RR4 PE=2 SV=1}	{atr:18437666; K14492 ARR-A two-component response regulator ARR-A family - ko04075; Environmental Information Processing; Signal transduction; Plant hormone signal transduction}	{At1g59940; KOG1601 GATA-4/5/6 transcription factors K Transcription ;}	{GO:0003899; DNA-directed RNA polymerase activity; molecular_function GO:0003677; DNA binding; molecular_function GO:0006351; transcription, DNA-dependent; biological_process GO:0000160; two-component signal transduction system (phosphorelay); biological_process}	{XM_008800884.2; PREDICTED: Phoenix dactylifera two-component response regulator ORR9-like (LOC103713843), transcript variant X2, mRNA}	{PF00072:Response regulator receiver domain PF00940:DNA-dependent RNA polymerase}
transcript_HQ_AL3_Leaf_transcript12256/f2p0/1225	K14498	serine/threonine-protein kinase SRK2	1225	40.1	18.45	2.87	2.37	0.96	0.18	{XP_001778501.1; predicted protein [Physcomitrella patens]}	{sp|Q7XQP4|SAPK7_ORYSJ; Serine/threonine-protein kinase SAPK7 OS=Oryza sativa subsp. japonica GN=SAPK7 PE=2 SV=2}	{vvi:100259302; K14498 SNRK2 serine/threonine-protein kinase SRK2 2.7.11.1 ko04016; Environmental Information Processing; Signal transduction; MAPK signaling pathway - plant | ko04075; Environmental Information Processing; Signal transduction; Plant hormone signal transduction}	{At1g60940; KOG0583 Serine/threonine protein kinase T Signal transduction mechanisms ;}	{GO:0004672; protein kinase activity; molecular_function GO:0005524; ATP binding; molecular_function GO:0006468; protein phosphorylation; biological_process}	{XM_012981525.1; PREDICTED: Erythranthe guttatus serine/threonine-protein kinase SRK2E (LOC105957587), mRNA}	{PF07714:Protein tyrosine kinase PF00069:Protein kinase domain}
transcript_HQ_AL3_Leaf_transcript12364/f2p0/1309	K14498	serine/threonine-protein kinase SRK2	1304	139.72	201.45	0	7.6	9.7	0	{XP_001778501.1; predicted protein [Physcomitrella patens]}	{sp|Q7XQP4|SAPK7_ORYSJ; Serine/threonine-protein kinase SAPK7 OS=Oryza sativa subsp. japonica GN=SAPK7 PE=2 SV=2}	{vvi:100259302; K14498 SNRK2 serine/threonine-protein kinase SRK2 2.7.11.1 ko04016; Environmental Information Processing; Signal transduction; MAPK signaling pathway - plant | ko04075; Environmental Information Processing; Signal transduction; Plant hormone signal transduction}	{At4g33950; KOG0583 Serine/threonine protein kinase T Signal transduction mechanisms ;}	{GO:0005524; ATP binding; molecular_function GO:0004672; protein kinase activity; molecular_function GO:0006468; protein phosphorylation; biological_process}	{XM_012981525.1; PREDICTED: Erythranthe guttatus serine/threonine-protein kinase SRK2E (LOC105957587), mRNA}	{PF07714:Protein tyrosine kinase PF00069:Protein kinase domain}
transcript_HQ_AL3_Leaf_transcript15461/f2p0/1022	K14498	serine/threonine-protein kinase SRK2	1016	109.24	285.79	25.66	8.3	19.26	2.05	{XP_001778501.1; predicted protein [Physcomitrella patens]}	{sp|Q7XQP4|SAPK7_ORYSJ; Serine/threonine-protein kinase SAPK7 OS=Oryza sativa subsp. japonica GN=SAPK7 PE=2 SV=2}	{vvi:100260262; K14498 SNRK2 serine/threonine-protein kinase SRK2 2.7.11.1 ko04016; Environmental Information Processing; Signal transduction; MAPK signaling pathway - plant | ko04075; Environmental Information Processing; Signal transduction; Plant hormone signal transduction}	{At4g33950; KOG0583 Serine/threonine protein kinase T Signal transduction mechanisms ;}	{GO:0006468; protein phosphorylation; biological_process GO:0004672; protein kinase activity; molecular_function GO:0005524; ATP binding; molecular_function}	{XM_010276209.2; PREDICTED: Nelumbo nucifera serine/threonine-protein kinase SAPK3-like (LOC104609824), mRNA}	{PF07714:Protein tyrosine kinase PF00069:Protein kinase domain}
transcript_HQ_AL3_Leaf_transcript3662/f4p0/1879	K14498	serine/threonine-protein kinase SRK2	1879	1085	748	588	37.61	22.96	21.39	{ANV22156.1; GAMETOPHYTES ABA INSENSITIVE ON ANTHERIDIOGEN 1 [Ceratopteris richardii]}	{sp|Q940H6|SRK2E_ARATH; Serine/threonine-protein kinase SRK2E OS=Arabidopsis thaliana GN=SRK2E PE=1 SV=1}	{nnu:104595879; K14498 SNRK2 serine/threonine-protein kinase SRK2 2.7.11.1 ko04016; Environmental Information Processing; Signal transduction; MAPK signaling pathway - plant | ko04075; Environmental Information Processing; Signal transduction; Plant hormone signal transduction}	{At4g33950; KOG0583 Serine/threonine protein kinase T Signal transduction mechanisms ;}	{GO:0005524; ATP binding; molecular_function GO:0004672; protein kinase activity; molecular_function GO:0016020; membrane; cellular_component GO:0006468; protein phosphorylation; biological_process GO:0016773; phosphotransferase activity, alcohol group as acceptor; molecular_function}	{KT238908.1; Ceratopteris richardii cultivar gaia1-1 GAMETOPHYTES ABA INSENSITIVE ON ANTHERIDIOGEN 1 (GAIA1) mRNA, complete cds}	{PF00069:Protein kinase domain PF06293:Lipopolysaccharide kinase (Kdo/WaaP) family PF07714:Protein tyrosine kinase}
transcript_HQ_AL3_Leaf_transcript5441/f2p0/1689	K14498	serine/threonine-protein kinase SRK2	NA	NA	NA	NA	NA	NA	NA	NA	NA	NA	NA	NA	NA	NA
transcript_HQ_AL3_Leaf_transcript6539/f7p0/1587	K14498	serine/threonine-protein kinase SRK2	1588	793.52	528.98	1624.86	33.69	19.89	72.45	{XP_001778501.1; predicted protein [Physcomitrella patens]}	{sp|Q7XQP4|SAPK7_ORYSJ; Serine/threonine-protein kinase SAPK7 OS=Oryza sativa subsp. japonica GN=SAPK7 PE=2 SV=2}	{vvi:100259302; K14498 SNRK2 serine/threonine-protein kinase SRK2 2.7.11.1 ko04016; Environmental Information Processing; Signal transduction; MAPK signaling pathway - plant | ko04075; Environmental Information Processing; Signal transduction; Plant hormone signal transduction}	{At4g33950; KOG0583 Serine/threonine protein kinase T Signal transduction mechanisms ;}	{GO:0005524; ATP binding; molecular_function GO:0004672; protein kinase activity; molecular_function GO:0006468; protein phosphorylation; biological_process}	{XM_012981525.1; PREDICTED: Erythranthe guttatus serine/threonine-protein kinase SRK2E (LOC105957587), mRNA}	{PF00069:Protein kinase domain PF07714:Protein tyrosine kinase}
transcript_HQ_AL3_Leaf_transcript6545/f3p0/1602	K14498	serine/threonine-protein kinase SRK2	1602	438.46	505	394.18	18.41	18.78	17.39	{XP_001778501.1; predicted protein [Physcomitrella patens]}	{sp|Q0D4J7|SAPK2_ORYSJ; Serine/threonine-protein kinase SAPK2 OS=Oryza sativa subsp. japonica GN=SAPK2 PE=1 SV=1}	{vvi:100260262; K14498 SNRK2 serine/threonine-protein kinase SRK2 2.7.11.1 ko04016; Environmental Information Processing; Signal transduction; MAPK signaling pathway - plant | ko04075; Environmental Information Processing; Signal transduction; Plant hormone signal transduction}	{At4g33950; KOG0583 Serine/threonine protein kinase T Signal transduction mechanisms ;}	{GO:0016020; membrane; cellular_component GO:0006468; protein phosphorylation; biological_process GO:0016773; phosphotransferase activity, alcohol group as acceptor; molecular_function GO:0005524; ATP binding; molecular_function GO:0004672; protein kinase activity; molecular_function}	{XM_008450548.2; PREDICTED: Cucumis melo serine/threonine-protein kinase SAPK3-like (LOC103490834), mRNA}	{PF00069:Protein kinase domain PF06293:Lipopolysaccharide kinase (Kdo/WaaP) family PF07714:Protein tyrosine kinase}
transcript_HQ_AL3_Leaf_transcript3379/f2p0/1910	K14498	serine/threonine-protein kinase SRK2	1910	596.07	44.45	394.84	20.27	1.34	14.09	{XP_001778501.1; predicted protein [Physcomitrella patens]}	{sp|Q7XQP4|SAPK7_ORYSJ; Serine/threonine-protein kinase SAPK7 OS=Oryza sativa subsp. japonica GN=SAPK7 PE=2 SV=2}	{vvi:100259302; K14498 SNRK2 serine/threonine-protein kinase SRK2 2.7.11.1 ko04016; Environmental Information Processing; Signal transduction; MAPK signaling pathway - plant | ko04075; Environmental Information Processing; Signal transduction; Plant hormone signal transduction}	{At4g33950; KOG0583 Serine/threonine protein kinase T Signal transduction mechanisms ;}	{GO:0006468; protein phosphorylation; biological_process GO:0004672; protein kinase activity; molecular_function GO:0005524; ATP binding; molecular_function}	{XM_012981525.1; PREDICTED: Erythranthe guttatus serine/threonine-protein kinase SRK2E (LOC105957587), mRNA}	{PF07714:Protein tyrosine kinase PF00069:Protein kinase domain}
transcript_HQ_AL3_Leaf_transcript6750/f4p0/1605	K14498	serine/threonine-protein kinase SRK2	NA	NA	NA	NA	NA	NA	NA	NA	NA	NA	NA	NA	NA	NA
transcript_HQ_AL3_Leaf_transcript5283/f2p0/1718	K14498	serine/threonine-protein kinase SRK2	1718	130.48	0	76.31	5.03	0	3.09	{XP_001778501.1; predicted protein [Physcomitrella patens]}	{sp|Q940H6|SRK2E_ARATH; Serine/threonine-protein kinase SRK2E OS=Arabidopsis thaliana GN=SRK2E PE=1 SV=1}	{var:108330572; K14498 SNRK2 serine/threonine-protein kinase SRK2 2.7.11.1 ko04016; Environmental Information Processing; Signal transduction; MAPK signaling pathway - plant | ko04075; Environmental Information Processing; Signal transduction; Plant hormone signal transduction}	{At4g33950; KOG0583 Serine/threonine protein kinase T Signal transduction mechanisms ;}	{GO:0006468; protein phosphorylation; biological_process GO:0004672; protein kinase activity; molecular_function GO:0005524; ATP binding; molecular_function}	{XM_003524529.3; PREDICTED: Glycine max serine/threonine-protein kinase SAPK10-like (LOC100801175), mRNA}	{PF00069:Protein kinase domain PF07714:Protein tyrosine kinase}
transcript_HQ_AL3_Leaf_transcript8900/f2p0/1422	K14498	serine/threonine-protein kinase SRK2	NA	NA	NA	NA	NA	NA	NA	NA	NA	NA	NA	NA	NA	NA
transcript_HQ_AL3_Leaf_transcript8989/f4p0/1436	K14498	serine/threonine-protein kinase SRK2	1437	718.46	148.52	261.47	34.52	6.32	13.2	{XP_001778501.1; predicted protein [Physcomitrella patens]}	{sp|Q7XQP4|SAPK7_ORYSJ; Serine/threonine-protein kinase SAPK7 OS=Oryza sativa subsp. japonica GN=SAPK7 PE=2 SV=2}	{vvi:100259302; K14498 SNRK2 serine/threonine-protein kinase SRK2 2.7.11.1 ko04016; Environmental Information Processing; Signal transduction; MAPK signaling pathway - plant | ko04075; Environmental Information Processing; Signal transduction; Plant hormone signal transduction}	{At4g33950; KOG0583 Serine/threonine protein kinase T Signal transduction mechanisms ;}	{GO:0005524; ATP binding; molecular_function GO:0004672; protein kinase activity; molecular_function GO:0006468; protein phosphorylation; biological_process}	{XM_012981525.1; PREDICTED: Erythranthe guttatus serine/threonine-protein kinase SRK2E (LOC105957587), mRNA}	{PF07714:Protein tyrosine kinase PF00069:Protein kinase domain}
transcript_HQ_AL3_Leaf_transcript9705/f5p0/1376	K14498	serine/threonine-protein kinase SRK2	1376	538.7	101	340.91	27.34	4.54	18.19	{CEO16426.1; sucrose non-fermenting 1-related protein kinase 2 family member [Marchantia polymorpha]}	{sp|Q0D4J7|SAPK2_ORYSJ; Serine/threonine-protein kinase SAPK2 OS=Oryza sativa subsp. japonica GN=SAPK2 PE=1 SV=1}	{vvi:100260262; K14498 SNRK2 serine/threonine-protein kinase SRK2 2.7.11.1 ko04016; Environmental Information Processing; Signal transduction; MAPK signaling pathway - plant | ko04075; Environmental Information Processing; Signal transduction; Plant hormone signal transduction}	{At4g33950; KOG0583 Serine/threonine protein kinase T Signal transduction mechanisms ;}	{GO:0006468; protein phosphorylation; biological_process GO:0005524; ATP binding; molecular_function GO:0004672; protein kinase activity; molecular_function}	{BT107160.1; Picea glauca clone GQ03103_I03 mRNA sequence}	{PF07714:Protein tyrosine kinase PF00069:Protein kinase domain}
transcript_HQ_AL3_Leaf_transcript1205/f4p0/2348	K14506	jasmonic acid-amino synthetase	2344	3056	1145	1993	81.92	27.17	56.04	{XP_020098477.1; jasmonic acid-amido synthetase JAR1-like isoform X1 [Ananas comosus]}	{sp|Q6I581|GH35_ORYSJ; Jasmonic acid-amido synthetase JAR1 OS=Oryza sativa subsp. japonica GN=GH3.5 PE=2 SV=1}	{pda:103708705; K14506 JAR1 jasmonic acid-amino synthetase - ko04075; Environmental Information Processing; Signal transduction; Plant hormone signal transduction}	{NA}	{NA}	{NA}	{NA}
transcript_HQ_AL3_Leaf_transcript898/f2p0/2436	K14506	jasmonic acid-amino synthetase	NA	NA	NA	NA	NA	NA	NA	NA	NA	NA	NA	NA	NA	NA
transcript_HQ_AL3_Leaf_transcript14507/f2p0/1070	K14500	BR-signaling kinase	1067	131.48	393.95	365.31	9.34	24.8	27.31	{OAE18262.1; hypothetical protein AXG93_723s1140 [Marchantia polymorpha subsp. polymorpha]}	{sp|Q944A7|Y4523_ARATH; Probable serine/threonine-protein kinase At4g35230 OS=Arabidopsis thaliana GN=At4g35230 PE=1 SV=1}	{atr:18444898; K14500 BSK BR-signaling kinase 2.7.11.1 ko04075; Environmental Information Processing; Signal transduction; Plant hormone signal transduction}	{NA}	{NA}	{NA}	{NA}
transcript_HQ_AL3_Leaf_transcript1976/f3p0/2138	K14500	BR-signaling kinase	2138	458.62	1085.83	1073.85	13.67	28.65	33.57	{XP_002975669.1; hypothetical protein SELMODRAFT_103506, partial [Selaginella moellendorffii]}	{sp|Q944A7|Y4523_ARATH; Probable serine/threonine-protein kinase At4g35230 OS=Arabidopsis thaliana GN=At4g35230 PE=1 SV=1}	{smo:SELMODRAFT_103506; K14500 BSK BR-signaling kinase 2.7.11.1 ko04075; Environmental Information Processing; Signal transduction; Plant hormone signal transduction}	{NA}	{GO:0005524; ATP binding; molecular_function GO:0004672; protein kinase activity; molecular_function GO:0006468; protein phosphorylation; biological_process}	{XM_002299803.2; Populus trichocarpa kinase family protein (POPTR_0001s25360g) mRNA, complete cds}	{PF07714:Protein tyrosine kinase PF00069:Protein kinase domain}
transcript_HQ_AL3_Leaf_transcript308/f4p0/2858	K14500	BR-signaling kinase	2858	647.34	406.35	576.21	13.88	7.71	12.95	{XP_002975669.1; hypothetical protein SELMODRAFT_103506, partial [Selaginella moellendorffii]}	{sp|B9FDE0|BSK3_ORYSJ; Probable serine/threonine-protein kinase BSK3 OS=Oryza sativa subsp. japonica GN=BSK3 PE=1 SV=1}	{smo:SELMODRAFT_103506; K14500 BSK BR-signaling kinase 2.7.11.1 ko04075; Environmental Information Processing; Signal transduction; Plant hormone signal transduction}	{NA}	{GO:0006468; protein phosphorylation; biological_process GO:0004672; protein kinase activity; molecular_function GO:0005515; protein binding; molecular_function GO:0005524; ATP binding; molecular_function}	{XM_002527846.2; PREDICTED: Ricinus communis probable serine/threonine-protein kinase At5g41260 (LOC8273469), transcript variant X2, mRNA}	{PF00515:Tetratricopeptide repeat PF13181:Tetratricopeptide repeat PF00069:Protein kinase domain PF07714:Protein tyrosine kinase}
transcript_HQ_AL3_Leaf_transcript406/f2p0/2732	K14500	BR-signaling kinase	2732	62.66	71.65	86.79	1.41	1.43	2.05	{XP_002975669.1; hypothetical protein SELMODRAFT_103506, partial [Selaginella moellendorffii]}	{sp|B9FDE0|BSK3_ORYSJ; Probable serine/threonine-protein kinase BSK3 OS=Oryza sativa subsp. japonica GN=BSK3 PE=1 SV=1}	{smo:SELMODRAFT_103506; K14500 BSK BR-signaling kinase 2.7.11.1 ko04075; Environmental Information Processing; Signal transduction; Plant hormone signal transduction}	{NA}	{GO:0006468; protein phosphorylation; biological_process GO:0004672; protein kinase activity; molecular_function GO:0005515; protein binding; molecular_function GO:0005524; ATP binding; molecular_function}	{XM_001753389.1; Physcomitrella patens subsp. patens predicted protein (PHYPADRAFT_159105) mRNA, complete cds}	{PF13174:Tetratricopeptide repeat PF07714:Protein tyrosine kinase PF00069:Protein kinase domain PF13181:Tetratricopeptide repeat PF00515:Tetratricopeptide repeat}
transcript_HQ_AL3_Leaf_transcript9393/f2p0/1385	K14509	ethylene receptor	1371	283	432	253	14.43	19.52	13.56	{OAE34310.1; hypothetical protein AXG93_3235s1130 [Marchantia polymorpha subsp. polymorpha]}	{sp|O81122|ETR1_MALDO; Ethylene receptor OS=Malus domestica GN=ETR1 PE=2 SV=1}	{ppp:PHYPADRAFT_209543; K14509 ETR, ERS ethylene receptor 2.7.13.- ko04016; Environmental Information Processing; Signal transduction; MAPK signaling pathway - plant | ko04075; Environmental Information Processing; Signal transduction; Plant hormone signal transduction}	{At1g66340; KOG0519 Sensory transduction histidine kinase T Signal transduction mechanisms ;}	{GO:0000160; two-component signal transduction system (phosphorelay); biological_process}	{NA}	{PF00072:Response regulator receiver domain}
transcript_HQ_AL3_Leaf_transcript2998/f2p0/1966	K14508	regulatory protein NPR1	1966	1240	0	7	40.75	0	0.24	{OAY43277.1; hypothetical protein MANES_08G056500 [Manihot esculenta]}	{sp|Q9ZVC2|NPR5_ARATH; Regulatory protein NPR5 OS=Arabidopsis thaliana GN=NPR5 PE=1 SV=1}	{gra:105786203; K14508 NPR1 regulatory protein NPR1 - ko04075; Environmental Information Processing; Signal transduction; Plant hormone signal transduction}	{At2g41370; KOG0504 FOG: Ankyrin repeat R General function prediction only ;}	{GO:0005515; protein binding; molecular_function}	{NA}	{PF00023:Ankyrin repeat PF13606:Ankyrin repeat PF00651:BTB/POZ domain}
transcript_HQ_AL3_Leaf_transcript3009/f3p0/1934	K14508	regulatory protein NPR1	1934	891.5	0	100.63	29.87	0	3.54	{OAY43277.1; hypothetical protein MANES_08G056500 [Manihot esculenta]}	{sp|Q9ZVC2|NPR5_ARATH; Regulatory protein NPR5 OS=Arabidopsis thaliana GN=NPR5 PE=1 SV=1}	{lang:109358814; K14508 NPR1 regulatory protein NPR1 - ko04075; Environmental Information Processing; Signal transduction; Plant hormone signal transduction; lang:109358814; - - - - -}	{At2g41370; KOG0504 FOG: Ankyrin repeat R General function prediction only ;}	{GO:0005515; protein binding; molecular_function GO:0019048; virus-host interaction; biological_process}	{NA}	{PF03557:Bunyavirus glycoprotein G1 PF00023:Ankyrin repeat PF13606:Ankyrin repeat PF00651:BTB/POZ domain}
transcript_HQ_AL3_Leaf_transcript3330/f2p0/1927	K14508	regulatory protein NPR1	1928	728.5	2	11.37	24.5	0.06	0.4	{AGO64649.1; blade-on-petiole [Lupinus luteus]}	{sp|Q9ZVC2|NPR5_ARATH; Regulatory protein NPR5 OS=Arabidopsis thaliana GN=NPR5 PE=1 SV=1}	{lang:109358814; K14508 NPR1 regulatory protein NPR1 - ko04075; Environmental Information Processing; Signal transduction; Plant hormone signal transduction; lang:109358814; - - - - -}	{At2g41370; KOG0504 FOG: Ankyrin repeat R General function prediction only ;}	{GO:0019048; virus-host interaction; biological_process GO:0005515; protein binding; molecular_function}	{NA}	{PF03557:Bunyavirus glycoprotein G1 PF00651:BTB/POZ domain PF13606:Ankyrin repeat PF00023:Ankyrin repeat}
transcript_HQ_AL3_Leaf_transcript14614/f4p0/1084	K13464	jasmonate ZIM domain-containing protein	NA	NA	NA	NA	NA	NA	NA	NA	NA	NA	NA	NA	NA	NA
transcript_HQ_AL3_Leaf_transcript13713/f2p0/1135	K13464	jasmonate ZIM domain-containing protein	1135	0	46.33	72.8	0	2.68	5	{XP_010261778.1; PREDICTED: protein TIFY 10B [Nelumbo nucifera]}	{sp|Q84R94|TI10A_ORYSJ; Protein TIFY 10a OS=Oryza sativa subsp. japonica GN=TIFY10A PE=1 SV=1}	{jcu:105631367; K13464 JAZ jasmonate ZIM domain-containing protein - ko04075; Environmental Information Processing; Signal transduction; Plant hormone signal transduction}	{NA}	{GO:0005515; protein binding; molecular_function}	{NA}	{PF06203:CCT motif}
transcript_HQ_AL3_Leaf_transcript11930/f6p0/1236	K13464	jasmonate ZIM domain-containing protein	NA	NA	NA	NA	NA	NA	NA	NA	NA	NA	NA	NA	NA	NA
transcript_HQ_AL3_Leaf_transcript14786/f2p0/1087	K13464	jasmonate ZIM domain-containing protein	NA	NA	NA	NA	NA	NA	NA	NA	NA	NA	NA	NA	NA	NA
transcript_HQ_AL3_Leaf_transcript12176/f3p0/1219	K13464	jasmonate ZIM domain-containing protein	1219	83.15	40.54	46.79	4.94	2.13	2.92	{OAE22702.1; hypothetical protein AXG93_2675s1360 [Marchantia polymorpha subsp. polymorpha]}	{sp|Q8W4J8|TIF7_ARATH; Protein TIFY 7 OS=Arabidopsis thaliana GN=TIFY7 PE=1 SV=2}	{pper:PRUPE_ppa009778mg; K13464 JAZ jasmonate ZIM domain-containing protein - ko04075; Environmental Information Processing; Signal transduction; Plant hormone signal transduction}	{NA}	{GO:0005515; protein binding; molecular_function}	{NA}	{PF06203:CCT motif}
transcript_HQ_AL3_Leaf_transcript14984/f9p0/1069	K13464	jasmonate ZIM domain-containing protein	NA	NA	NA	NA	NA	NA	NA	NA	NA	NA	NA	NA	NA	NA
transcript_HQ_AL3_Leaf_transcript13183/f9p0/1165	K13464	jasmonate ZIM domain-containing protein	1165	577	2562.2	1508.06	36.37	143.13	100.02	{OAE22702.1; hypothetical protein AXG93_2675s1360 [Marchantia polymorpha subsp. polymorpha]}	{sp|A2YNP2|TI10B_ORYSI; Protein TIFY 10b OS=Oryza sativa subsp. indica GN=TIFY10B PE=3 SV=1}	{pper:PRUPE_ppa009778mg; K13464 JAZ jasmonate ZIM domain-containing protein - ko04075; Environmental Information Processing; Signal transduction; Plant hormone signal transduction}	{NA}	{GO:0005515; protein binding; molecular_function}	{NA}	{PF06203:CCT motif}
transcript_HQ_AL3_Leaf_transcript14129/f7p0/1130	K13464	jasmonate ZIM domain-containing protein	1128	471.46	301.32	971.52	31.03	17.58	67.3	{ACN40858.1; unknown [Picea sitchensis]}	{sp|Q8H395|TI10B_ORYSJ; Protein TIFY 10b OS=Oryza sativa subsp. japonica GN=TIFY10B PE=1 SV=1}	{ats:F775_32173; K13464 JAZ jasmonate ZIM domain-containing protein - ko04075; Environmental Information Processing; Signal transduction; Plant hormone signal transduction}	{NA}	{GO:0042254; ribosome biogenesis; biological_process GO:0001522; pseudouridine synthesis; biological_process}	{NA}	{PF04410:Gar1/Naf1 RNA binding region}
transcript_HQ_AL3_Leaf_transcript10536/f3p0/1319	K13464	jasmonate ZIM domain-containing protein	1319	2116.12	5219.08	7083.29	113.38	247.74	398.97	{OAE22702.1; hypothetical protein AXG93_2675s1360 [Marchantia polymorpha subsp. polymorpha]}	{sp|Q84R94|TI10A_ORYSJ; Protein TIFY 10a OS=Oryza sativa subsp. japonica GN=TIFY10A PE=1 SV=1}	{bna:106347328; K13464 JAZ jasmonate ZIM domain-containing protein - ko04075; Environmental Information Processing; Signal transduction; Plant hormone signal transduction}	{NA}	{GO:0005515; protein binding; molecular_function}	{NA}	{PF06203:CCT motif}
transcript_HQ_AL3_Leaf_transcript15286/f4p0/1084	K13464	jasmonate ZIM domain-containing protein	NA	NA	NA	NA	NA	NA	NA	NA	NA	NA	NA	NA	NA	NA
transcript_HQ_AL3_Leaf_transcript15421/f2p0/1048	K13464	jasmonate ZIM domain-containing protein	NA	NA	NA	NA	NA	NA	NA	NA	NA	NA	NA	NA	NA	NA
transcript_HQ_AL3_Leaf_transcript15559/f2p0/1043	K13464	jasmonate ZIM domain-containing protein	NA	NA	NA	NA	NA	NA	NA	NA	NA	NA	NA	NA	NA	NA
transcript_HQ_AL3_Leaf_transcript17351/f23p0/921	K13464	jasmonate ZIM domain-containing protein	NA	NA	NA	NA	NA	NA	NA	NA	NA	NA	NA	NA	NA	NA
transcript_HQ_AL3_Leaf_transcript16593/f2p0/991	K13464	jasmonate ZIM domain-containing protein	NA	NA	NA	NA	NA	NA	NA	NA	NA	NA	NA	NA	NA	NA
transcript_HQ_AL3_Leaf_transcript19263/f2p0/872	K13464	jasmonate ZIM domain-containing protein	872	45.1	158.55	119.14	4.28	13.35	11.93	{OAE22702.1; hypothetical protein AXG93_2675s1360 [Marchantia polymorpha subsp. polymorpha]}	{sp|Q9LVI4|TIF6B_ARATH; Protein TIFY 6B OS=Arabidopsis thaliana GN=TIFY6B PE=1 SV=1}	{smo:SELMODRAFT_415314; K13464 JAZ jasmonate ZIM domain-containing protein - ko04075; Environmental Information Processing; Signal transduction; Plant hormone signal transduction}	{NA}	{NA}	{NA}	{NA}
transcript_HQ_AL3_Leaf_transcript15942/f3p0/1025	K13464	jasmonate ZIM domain-containing protein	1025	550.81	1184.76	734.18	41.36	78.86	58.06	{OAE22702.1; hypothetical protein AXG93_2675s1360 [Marchantia polymorpha subsp. polymorpha]}	{sp|A2YNP2|TI10B_ORYSI; Protein TIFY 10b OS=Oryza sativa subsp. indica GN=TIFY10B PE=3 SV=1}	{pop:POPTR_0003s06670g; K13464 JAZ jasmonate ZIM domain-containing protein - ko04075; Environmental Information Processing; Signal transduction; Plant hormone signal transduction}	{NA}	{GO:0005515; protein binding; molecular_function}	{NA}	{PF06203:CCT motif}
transcript_HQ_AL3_Leaf_transcript17764/f14p0/936	K13464	jasmonate ZIM domain-containing protein	NA	NA	NA	NA	NA	NA	NA	NA	NA	NA	NA	NA	NA	NA
transcript_HQ_AL3_Leaf_transcript16006/f2p0/1017	K13464	jasmonate ZIM domain-containing protein	1016	96	1	21	7.3	0.07	1.68	{OAE22702.1; hypothetical protein AXG93_2675s1360 [Marchantia polymorpha subsp. polymorpha]}	{sp|Q8H395|TI10B_ORYSJ; Protein TIFY 10b OS=Oryza sativa subsp. japonica GN=TIFY10B PE=1 SV=1}	{smo:SELMODRAFT_415314; K13464 JAZ jasmonate ZIM domain-containing protein - ko04075; Environmental Information Processing; Signal transduction; Plant hormone signal transduction}	{NA}	{NA}	{NA}	{NA}
transcript_HQ_AL3_Leaf_transcript17835/f7p0/920	K13464	jasmonate ZIM domain-containing protein	920	1181.75	4671.38	4367.42	103.58	363.12	403.63	{OAE22702.1; hypothetical protein AXG93_2675s1360 [Marchantia polymorpha subsp. polymorpha]}	{sp|A2YNP2|TI10B_ORYSI; Protein TIFY 10b OS=Oryza sativa subsp. indica GN=TIFY10B PE=3 SV=1}	{smo:SELMODRAFT_415314; K13464 JAZ jasmonate ZIM domain-containing protein - ko04075; Environmental Information Processing; Signal transduction; Plant hormone signal transduction}	{NA}	{GO:0005515; protein binding; molecular_function}	{NA}	{PF06203:CCT motif}
transcript_HQ_AL3_Leaf_transcript17005/f6p0/948	K13464	jasmonate ZIM domain-containing protein	948	530.82	2568.73	1745.63	44.54	191.12	154.38	{OAE22702.1; hypothetical protein AXG93_2675s1360 [Marchantia polymorpha subsp. polymorpha]}	{sp|A2YNP2|TI10B_ORYSI; Protein TIFY 10b OS=Oryza sativa subsp. indica GN=TIFY10B PE=3 SV=1}	{cam:101495051; K13464 JAZ jasmonate ZIM domain-containing protein - ko04075; Environmental Information Processing; Signal transduction; Plant hormone signal transduction}	{NA}	{GO:0005515; protein binding; molecular_function}	{NA}	{PF06203:CCT motif}
transcript_HQ_AL3_Leaf_transcript16135/f4p0/1022	K13464	jasmonate ZIM domain-containing protein	1022	2181.27	805.86	850.56	164.45	53.86	67.54	{OAE22702.1; hypothetical protein AXG93_2675s1360 [Marchantia polymorpha subsp. polymorpha]}	{sp|Q8H395|TI10B_ORYSJ; Protein TIFY 10b OS=Oryza sativa subsp. japonica GN=TIFY10B PE=1 SV=1}	{pper:PRUPE_ppa009778mg; K13464 JAZ jasmonate ZIM domain-containing protein - ko04075; Environmental Information Processing; Signal transduction; Plant hormone signal transduction}	{NA}	{GO:0005515; protein binding; molecular_function}	{NA}	{PF06203:CCT motif}
transcript_HQ_AL3_Leaf_transcript19654/f6p0/854	K13464	jasmonate ZIM domain-containing protein	854	104.66	245.7	205.2	10.25	21.35	21.21	{XP_019463848.1; PREDICTED: protein TIFY 10B-like isoform X1 [Lupinus angustifolius]}	{sp|Q7XPM8|TIF3_ORYSJ; Protein TIFY 3 OS=Oryza sativa subsp. japonica GN=TIFY3 PE=1 SV=1}	{rcu:8260450; K13464 JAZ jasmonate ZIM domain-containing protein - ko04075; Environmental Information Processing; Signal transduction; Plant hormone signal transduction}	{NA}	{NA}	{NA}	{NA}
transcript_HQ_AL3_Leaf_transcript17959/f2p0/925	K13464	jasmonate ZIM domain-containing protein	925	24	218	219	2.09	16.81	20.08	{ABR16076.1; unknown [Picea sitchensis]}	{sp|Q8H395|TI10B_ORYSJ; Protein TIFY 10b OS=Oryza sativa subsp. japonica GN=TIFY10B PE=1 SV=1}	{egr:104436395; K13464 JAZ jasmonate ZIM domain-containing protein - ko04075; Environmental Information Processing; Signal transduction; Plant hormone signal transduction}	{NA}	{GO:0005515; protein binding; molecular_function}	{NA}	{PF06203:CCT motif}
transcript_HQ_AL3_Leaf_transcript17151/f2p0/962	K13464	jasmonate ZIM domain-containing protein	NA	NA	NA	NA	NA	NA	NA	NA	NA	NA	NA	NA	NA	NA
transcript_HQ_AL3_Leaf_transcript19870/f3p0/836	K13464	jasmonate ZIM domain-containing protein	836	85.01	1093.5	135	8.6	98.18	14.42	{OAE22702.1; hypothetical protein AXG93_2675s1360 [Marchantia polymorpha subsp. polymorpha]}	{sp|Q7XPM8|TIF3_ORYSJ; Protein TIFY 3 OS=Oryza sativa subsp. japonica GN=TIFY3 PE=1 SV=1}	{mus:103970778; K13464 JAZ jasmonate ZIM domain-containing protein - ko04075; Environmental Information Processing; Signal transduction; Plant hormone signal transduction}	{NA}	{GO:0005515; protein binding; molecular_function}	{NA}	{PF06203:CCT motif}
transcript_HQ_AL3_Leaf_transcript20965/f2p0/780	K13464	jasmonate ZIM domain-containing protein	780	169	0	0	19.07	0	0	{OMO92273.1; Tify [Corchorus olitorius]}	{sp|Q8W4J8|TIF7_ARATH; Protein TIFY 7 OS=Arabidopsis thaliana GN=TIFY7 PE=1 SV=2}	{smo:SELMODRAFT_415314; K13464 JAZ jasmonate ZIM domain-containing protein - ko04075; Environmental Information Processing; Signal transduction; Plant hormone signal transduction}	{NA}	{GO:0005515; protein binding; molecular_function}	{NA}	{PF06203:CCT motif}
transcript_HQ_AL3_Leaf_transcript21002/f2p0/787	K13464	jasmonate ZIM domain-containing protein	787	214	607	440	23.8	59.92	51.71	{OAE22702.1; hypothetical protein AXG93_2675s1360 [Marchantia polymorpha subsp. polymorpha]}	{sp|A2YNP2|TI10B_ORYSI; Protein TIFY 10b OS=Oryza sativa subsp. indica GN=TIFY10B PE=3 SV=1}	{rcu:8260450; K13464 JAZ jasmonate ZIM domain-containing protein - ko04075; Environmental Information Processing; Signal transduction; Plant hormone signal transduction}	{NA}	{GO:0005515; protein binding; molecular_function}	{NA}	{PF06203:CCT motif}
transcript_HQ_AL3_Leaf_transcript22880/f2p0/680	K13464	jasmonate ZIM domain-containing protein	679	149.98	332.18	210.71	21.34	41.99	31.77	{OAE22702.1; hypothetical protein AXG93_2675s1360 [Marchantia polymorpha subsp. polymorpha]}	{sp|Q8H395|TI10B_ORYSJ; Protein TIFY 10b OS=Oryza sativa subsp. japonica GN=TIFY10B PE=1 SV=1}	{pper:PRUPE_ppa009778mg; K13464 JAZ jasmonate ZIM domain-containing protein - ko04075; Environmental Information Processing; Signal transduction; Plant hormone signal transduction}	{NA}	{GO:0005515; protein binding; molecular_function}	{NA}	{PF06203:CCT motif}
transcript_HQ_AL3_Leaf_transcript2111/f5p0/2109	K13464	jasmonate ZIM domain-containing protein	NA	NA	NA	NA	NA	NA	NA	NA	NA	NA	NA	NA	NA	NA
transcript_HQ_AL3_Leaf_transcript2805/f8p0/1990	K13464	jasmonate ZIM domain-containing protein	1990	4382.16	1410.36	5575.95	141.97	40.46	189.56	{CDY18478.1; BnaA01g27170D [Brassica napus]}	{sp|Q6ES51|TIF6B_ORYSJ; Protein TIFY 6b OS=Oryza sativa subsp. japonica GN=TIFY6B PE=1 SV=1}	{nnu:104605341; K13464 JAZ jasmonate ZIM domain-containing protein - ko04075; Environmental Information Processing; Signal transduction; Plant hormone signal transduction}	{NA}	{NA}	{NA}	{NA}
transcript_HQ_AL3_Leaf_transcript3789/f2p0/1853	K13464	jasmonate ZIM domain-containing protein	1854	1884.12	9147.17	7190.28	66.36	285.27	265.8	{ABR16381.1; unknown [Picea sitchensis]}	{sp|Q6ES51|TIF6B_ORYSJ; Protein TIFY 6b OS=Oryza sativa subsp. japonica GN=TIFY6B PE=1 SV=1}	{nnu:104605341; K13464 JAZ jasmonate ZIM domain-containing protein - ko04075; Environmental Information Processing; Signal transduction; Plant hormone signal transduction}	{NA}	{NA}	{NA}	{NA}
transcript_HQ_AL3_Leaf_transcript4035/f2p0/1845	K13464	jasmonate ZIM domain-containing protein	1844	1945.9	3236.29	1789.94	68.98	101.58	66.6	{OAE22702.1; hypothetical protein AXG93_2675s1360 [Marchantia polymorpha subsp. polymorpha]}	{NA}	{smo:SELMODRAFT_415314; K13464 JAZ jasmonate ZIM domain-containing protein - ko04075; Environmental Information Processing; Signal transduction; Plant hormone signal transduction}	{NA}	{GO:0005515; protein binding; molecular_function}	{NA}	{PF06203:CCT motif}
transcript_HQ_AL3_Leaf_transcript7570/f18p0/1505	K13464	jasmonate ZIM domain-containing protein	1505	8133	29260.7	20478.3	368.9	1175.57	975.79	{OAE22702.1; hypothetical protein AXG93_2675s1360 [Marchantia polymorpha subsp. polymorpha]}	{sp|Q84R94|TI10A_ORYSJ; Protein TIFY 10a OS=Oryza sativa subsp. japonica GN=TIFY10A PE=1 SV=1}	{jcu:105627964; K13464 JAZ jasmonate ZIM domain-containing protein - ko04075; Environmental Information Processing; Signal transduction; Plant hormone signal transduction}	{NA}	{GO:0005515; protein binding; molecular_function}	{NA}	{PF06203:CCT motif}
transcript_HQ_AL3_Leaf_transcript6921/f9p0/1503	K13464	jasmonate ZIM domain-containing protein	1503	2094.96	1625.78	3522.88	95.18	65.42	168.14	{XP_004503370.1; PREDICTED: protein TIFY 6B-like isoform X4 [Cicer arietinum]}	{sp|Q84R94|TI10A_ORYSJ; Protein TIFY 10a OS=Oryza sativa subsp. japonica GN=TIFY10A PE=1 SV=1}	{obr:102716944; K13464 JAZ jasmonate ZIM domain-containing protein - ko04075; Environmental Information Processing; Signal transduction; Plant hormone signal transduction}	{NA}	{NA}	{NA}	{NA}
transcript_HQ_AL3_Leaf_transcript6072/f8p0/1596	K13464	jasmonate ZIM domain-containing protein	1596	1935.01	3896.55	3582.08	81.64	145.6	158.73	{XP_010261778.1; PREDICTED: protein TIFY 10B [Nelumbo nucifera]}	{sp|Q84R94|TI10A_ORYSJ; Protein TIFY 10a OS=Oryza sativa subsp. japonica GN=TIFY10A PE=1 SV=1}	{jcu:105631367; K13464 JAZ jasmonate ZIM domain-containing protein - ko04075; Environmental Information Processing; Signal transduction; Plant hormone signal transduction}	{NA}	{GO:0005515; protein binding; molecular_function}	{NA}	{PF06203:CCT motif}
transcript_HQ_AL3_Leaf_transcript9313/f3p0/1392	K13464	jasmonate ZIM domain-containing protein	NA	NA	NA	NA	NA	NA	NA	NA	NA	NA	NA	NA	NA	NA
transcript_HQ_AL3_Leaf_transcript1039/f2p0/2371	K12126	phytochrome-interacting factor 3	2371	60	67.8	45.26	1.59	1.59	1.26	{OAE24500.1; hypothetical protein AXG93_1615s1540 [Marchantia polymorpha subsp. polymorpha]}	{sp|Q9FUA4|SPT_ARATH; Transcription factor SPATULA OS=Arabidopsis thaliana GN=SPT PE=1 SV=1}	{sly:101267355; K12126 PIF3 phytochrome-interacting factor 3 - ko04075; Environmental Information Processing; Signal transduction; Plant hormone signal transduction | ko04712; Organismal Systems; Environmental adaptation; Circadian rhythm - plant}	{NA}	{GO:0046983; protein dimerization activity; molecular_function GO:0005622; intracellular; cellular_component GO:0005840; ribosome; cellular_component GO:0003723; RNA binding; molecular_function GO:0003735; structural constituent of ribosome; molecular_function GO:0006412; translation; biological_process}	{NA}	{PF00010:Helix-loop-helix DNA-binding domain PF01649:Ribosomal protein S20}
transcript_HQ_AL3_Leaf_transcript331/f2p0/2790	K12126	phytochrome-interacting factor 3	2769	235	45	97	5.22	0.88	2.26	{XP_018723934.1; PREDICTED: transcription factor PIF3 [Eucalyptus grandis]}	{sp|O80536|PIF3_ARATH; Transcription factor PIF3 OS=Arabidopsis thaliana GN=PIF3 PE=1 SV=1}	{egr:104431553; K12126 PIF3 phytochrome-interacting factor 3 - ko04075; Environmental Information Processing; Signal transduction; Plant hormone signal transduction | ko04712; Organismal Systems; Environmental adaptation; Circadian rhythm - plant}	{NA}	{GO:0046983; protein dimerization activity; molecular_function}	{NA}	{PF00010:Helix-loop-helix DNA-binding domain}
transcript_HQ_AL3_Leaf_transcript941/f4p0/2413	K12126	phytochrome-interacting factor 3	2414	2091	616.2	1337.74	54.2	14.14	36.37	{OAE24500.1; hypothetical protein AXG93_1615s1540 [Marchantia polymorpha subsp. polymorpha]}	{sp|Q9FUA4|SPT_ARATH; Transcription factor SPATULA OS=Arabidopsis thaliana GN=SPT PE=1 SV=1}	{sly:101267355; K12126 PIF3 phytochrome-interacting factor 3 - ko04075; Environmental Information Processing; Signal transduction; Plant hormone signal transduction | ko04712; Organismal Systems; Environmental adaptation; Circadian rhythm - plant}	{NA}	{GO:0003723; RNA binding; molecular_function GO:0006412; translation; biological_process GO:0003735; structural constituent of ribosome; molecular_function GO:0005622; intracellular; cellular_component GO:0046983; protein dimerization activity; molecular_function GO:0005840; ribosome; cellular_component}	{NA}	{PF01649:Ribosomal protein S20 PF00010:Helix-loop-helix DNA-binding domain}
transcript_HQ_AL3_Leaf_transcript1446/f2p0/2265	K13463	coronatine-insensitive protein 1	2266	569.92	1278.53	855.79	15.88	31.54	25.02	{XP_006848115.1; PREDICTED: coronatine-insensitive protein 1 [Amborella trichopoda]}	{sp|Q60EH4|COI1B_ORYSJ; Coronatine-insensitive protein homolog 1b OS=Oryza sativa subsp. japonica GN=COI1B PE=1 SV=1}	{atr:18437853; K13463 COI-1 coronatine-insensitive protein 1 - ko04075; Environmental Information Processing; Signal transduction; Plant hormone signal transduction}	{At2g39940; KOG1947 Leucine rich repeat proteins, some proteins contain F-box R General function prediction only ;}	{GO:0005515; protein binding; molecular_function}	{NA}	{PF12937:F-box-like PF13855:Leucine rich repeat PF13516:Leucine Rich repeat}
transcript_HQ_AL3_Leaf_transcript1444/f2p0/2236	K13422	transcription factor MYC2	2235	0	0	56.16	0	0	1.67	{AHL44338.1; bHLH transcription factor [Taxus mairei]}	{sp|Q39204|MYC2_ARATH; Transcription factor MYC2 OS=Arabidopsis thaliana GN=MYC2 PE=1 SV=2}	{ppp:PHYPADRAFT_164647; K13422 MYC2 transcription factor MYC2 - ko04016; Environmental Information Processing; Signal transduction; MAPK signaling pathway - plant | ko04075; Environmental Information Processing; Signal transduction; Plant hormone signal transduction}	{NA}	{GO:0046983; protein dimerization activity; molecular_function}	{NA}	{PF00010:Helix-loop-helix DNA-binding domain}
transcript_HQ_AL3_Leaf_transcript1738/f2p0/2198	K13422	transcription factor MYC2	NA	NA	NA	NA	NA	NA	NA	NA	NA	NA	NA	NA	NA	NA
transcript_HQ_AL3_Leaf_transcript16168/f2p0/1010	K13422	transcription factor MYC2	1010	118.88	240.68	67.7	9.11	16.36	5.47	{AGO03813.1; JAMYC2 [Taxus cuspidata]}	{sp|Q336P5|MYC2_ORYSJ; Transcription factor MYC2 OS=Oryza sativa subsp. japonica GN=MYC2 PE=1 SV=1}	{adu:107477383; K13422 MYC2 transcription factor MYC2 - ko04016; Environmental Information Processing; Signal transduction; MAPK signaling pathway - plant | ko04075; Environmental Information Processing; Signal transduction; Plant hormone signal transduction}	{NA}	{NA}	{NA}	{NA}
transcript_HQ_AL3_Leaf_transcript180/f7p0/3077	K13422	transcription factor MYC2	NA	NA	NA	NA	NA	NA	NA	NA	NA	NA	NA	NA	NA	NA
transcript_HQ_AL3_Leaf_transcript272/f3p0/2897	K13422	transcription factor MYC2	NA	NA	NA	NA	NA	NA	NA	NA	NA	NA	NA	NA	NA	NA
transcript_HQ_AL3_Leaf_transcript295/f3p0/2811	K13422	transcription factor MYC2	NA	NA	NA	NA	NA	NA	NA	NA	NA	NA	NA	NA	NA	NA
transcript_HQ_AL3_Leaf_transcript478/f5p0/2677	K13422	transcription factor MYC2	2677	3570.62	108.03	847	82.35	2.21	20.48	{XP_001765161.1; predicted protein [Physcomitrella patens]}	{sp|Q336P5|MYC2_ORYSJ; Transcription factor MYC2 OS=Oryza sativa subsp. japonica GN=MYC2 PE=1 SV=1}	{gmx:100790854; K13422 MYC2 transcription factor MYC2 - ko04016; Environmental Information Processing; Signal transduction; MAPK signaling pathway - plant | ko04075; Environmental Information Processing; Signal transduction; Plant hormone signal transduction}	{NA}	{GO:0046983; protein dimerization activity; molecular_function}	{KU533732.1; Senna alexandrina cultivar Sona MYC2-like transcription factor (MYC2) mRNA, partial cds}	{PF00010:Helix-loop-helix DNA-binding domain}
transcript_HQ_AL3_Root_transcript12505/f2p0/1491	K14486	auxin response factor	1491	160	395	73	7.34	16.05	3.52	{XP_001773496.1; predicted protein [Physcomitrella patens]}	{sp|A2YAA5|ARFP_ORYSI; Auxin response factor 16 OS=Oryza sativa subsp. indica GN=ARF16 PE=2 SV=1}	{cit:102628827; K14486 K14486, ARF auxin response factor - ko04075; Environmental Information Processing; Signal transduction; Plant hormone signal transduction}	{NA}	{GO:0006367; transcription initiation from RNA polymerase II promoter; biological_process GO:0005672; transcription factor TFIIA complex; cellular_component GO:0000813; ESCRT I complex; cellular_component GO:0016020; membrane; cellular_component}	{NA}	{PF03153:Transcription factor IIA, alpha/beta subunit PF05887:Procyclic acidic repetitive protein (PARP) PF10240:Protein of unknown function (DUF2464)}
transcript_HQ_AL3_Root_transcript2878/f2p0/2266	K14487	auxin responsive GH3 gene family	2266	14.31	3093.91	566.03	0.4	76.33	16.55	{XP_002975803.1; hypothetical protein SELMODRAFT_103740 [Selaginella moellendorffii]}	{sp|O81829|GH35_ARATH; Indole-3-acetic acid-amido synthetase GH3.5 OS=Arabidopsis thaliana GN=GH3.5 PE=1 SV=1}	{smo:SELMODRAFT_103740; K14487 GH3 auxin responsive GH3 gene family - ko04075; Environmental Information Processing; Signal transduction; Plant hormone signal transduction}	{NA}	{NA}	{XM_010938255.2; PREDICTED: Elaeis guineensis probable indole-3-acetic acid-amido synthetase GH3.8 (LOC105056155), mRNA}	{NA}
transcript_HQ_AL3_Root_transcript3458/f2p0/2181	K14487	auxin responsive GH3 gene family	2181	51	111	56	1.49	2.86	1.71	{XP_002973755.1; hypothetical protein SELMODRAFT_99818 [Selaginella moellendorffii]}	{sp|O81829|GH35_ARATH; Indole-3-acetic acid-amido synthetase GH3.5 OS=Arabidopsis thaliana GN=GH3.5 PE=1 SV=1}	{smo:SELMODRAFT_103740; K14487 GH3 auxin responsive GH3 gene family - ko04075; Environmental Information Processing; Signal transduction; Plant hormone signal transduction}	{NA}	{NA}	{XM_008781552.2; PREDICTED: Phoenix dactylifera probable indole-3-acetic acid-amido synthetase GH3.8 (LOC103699533), mRNA}	{NA}
transcript_HQ_AL3_Root_transcript4780/f2p0/2020	K14487	auxin responsive GH3 gene family	2020	0	0	0	0	0	0	{XP_002975803.1; hypothetical protein SELMODRAFT_103740 [Selaginella moellendorffii]}	{sp|O81829|GH35_ARATH; Indole-3-acetic acid-amido synthetase GH3.5 OS=Arabidopsis thaliana GN=GH3.5 PE=1 SV=1}	{smo:SELMODRAFT_103740; K14487 GH3 auxin responsive GH3 gene family - ko04075; Environmental Information Processing; Signal transduction; Plant hormone signal transduction}	{NA}	{NA}	{XM_010938255.2; PREDICTED: Elaeis guineensis probable indole-3-acetic acid-amido synthetase GH3.8 (LOC105056155), mRNA}	{NA}
transcript_HQ_AL3_Root_transcript4936/f3p0/2031	K14487	auxin responsive GH3 gene family	2031	30.69	1999.09	474.97	0.97	55.99	15.77	{XP_002975803.1; hypothetical protein SELMODRAFT_103740 [Selaginella moellendorffii]}	{sp|Q9LSQ4|GH36_ARATH; Indole-3-acetic acid-amido synthetase GH3.6 OS=Arabidopsis thaliana GN=GH3.6 PE=1 SV=1}	{smo:SELMODRAFT_103740; K14487 GH3 auxin responsive GH3 gene family - ko04075; Environmental Information Processing; Signal transduction; Plant hormone signal transduction}	{NA}	{NA}	{XM_010938255.2; PREDICTED: Elaeis guineensis probable indole-3-acetic acid-amido synthetase GH3.8 (LOC105056155), mRNA}	{NA}
transcript_HQ_AL3_Root_transcript1364/f3p0/2583	K14484	auxin-responsive protein IAA	2582	182.6	675.63	178.42	4.39	14.37	4.49	{ABK24636.1; unknown [Picea sitchensis]}	{sp|Q9ZSY8|IAA27_ARATH; Auxin-responsive protein IAA27 OS=Arabidopsis thaliana GN=IAA27 PE=1 SV=1}	{sind:105157657; K14484 IAA auxin-responsive protein IAA - ko04075; Environmental Information Processing; Signal transduction; Plant hormone signal transduction}	{NA}	{NA}	{NA}	{NA}
transcript_HQ_AL3_Root_transcript1738/f3p0/2489	K14484	auxin-responsive protein IAA	2490	0	322.42	200.51	0	7.14	5.26	{ABK24636.1; unknown [Picea sitchensis]}	{sp|Q9ZSY8|IAA27_ARATH; Auxin-responsive protein IAA27 OS=Arabidopsis thaliana GN=IAA27 PE=1 SV=1}	{sind:105157657; K14484 IAA auxin-responsive protein IAA - ko04075; Environmental Information Processing; Signal transduction; Plant hormone signal transduction}	{NA}	{NA}	{NA}	{NA}
transcript_HQ_AL3_Root_transcript19219/f3p0/1173	K14484	auxin-responsive protein IAA	1173	221.79	96.1	140.89	13.85	5.32	9.26	{XP_019173054.1; PREDICTED: auxin-responsive protein IAA9 [Ipomoea nil]}	{sp|Q5Z749|IAA21_ORYSJ; Auxin-responsive protein IAA21 OS=Oryza sativa subsp. japonica GN=IAA21 PE=2 SV=1}	{egu:105055859; K14484 IAA auxin-responsive protein IAA - ko04075; Environmental Information Processing; Signal transduction; Plant hormone signal transduction}	{NA}	{GO:0005515; protein binding; molecular_function}	{AC253847.1; Aquilegia coerulea clone COL01-D05, complete sequence}	{PF00564:PB1 domain}
transcript_HQ_AL3_Root_transcript1946/f3p0/2427	K14484	auxin-responsive protein IAA	NA	NA	NA	NA	NA	NA	NA	NA	NA	NA	NA	NA	NA	NA
transcript_HQ_AL3_Root_transcript1700/f2p0/2519	K14484	auxin-responsive protein IAA	2519	397.2	840.64	1277.89	9.81	18.38	33.1	{ABK24636.1; unknown [Picea sitchensis]}	{sp|Q38827|IAA9_ARATH; Auxin-responsive protein IAA9 OS=Arabidopsis thaliana GN=IAA9 PE=1 SV=1}	{sind:105157657; K14484 IAA auxin-responsive protein IAA - ko04075; Environmental Information Processing; Signal transduction; Plant hormone signal transduction}	{NA}	{NA}	{XM_018970733.1; PREDICTED: Juglans regia auxin-responsive protein IAA16 (LOC108995220), mRNA}	{NA}
transcript_HQ_AL3_Root_transcript4380/f4p0/2082	K14484	auxin-responsive protein IAA	2081	1437.51	863.7	419.96	44.2	23.51	13.55	{KOM41821.1; hypothetical protein LR48_Vigan04g201900 [Vigna angularis]}	{sp|Q9ZSY8|IAA27_ARATH; Auxin-responsive protein IAA27 OS=Arabidopsis thaliana GN=IAA27 PE=1 SV=1}	{vra:106762141; K14484 IAA auxin-responsive protein IAA - ko04075; Environmental Information Processing; Signal transduction; Plant hormone signal transduction}	{NA}	{NA}	{NA}	{NA}
transcript_HQ_AL3_Root_transcript5378/f2p0/1960	K14484	auxin-responsive protein IAA	1960	182	445	143	6	12.99	4.95	{XP_006833393.1; PREDICTED: auxin-responsive protein IAA27 [Amborella trichopoda]}	{sp|Q75GB1|IAA17_ORYSJ; Auxin-responsive protein IAA17 OS=Oryza sativa subsp. japonica GN=IAA17 PE=2 SV=1}	{cit:102624962; K14484 IAA auxin-responsive protein IAA - ko04075; Environmental Information Processing; Signal transduction; Plant hormone signal transduction}	{NA}	{GO:0005515; protein binding; molecular_function}	{XM_006854345.2; PREDICTED: Amborella trichopoda auxin-responsive protein IAA12 (LOC18444167), mRNA}	{PF00564:PB1 domain}
transcript_HQ_AL3_Root_transcript4860/f4p0/2015	K14484	auxin-responsive protein IAA	NA	NA	NA	NA	NA	NA	NA	NA	NA	NA	NA	NA	NA	NA
transcript_HQ_AL3_Root_transcript3409/f2p0/2186	K14484	auxin-responsive protein IAA	2186	342	285	255	9.93	7.33	7.77	{XP_002966547.1; hypothetical protein SELMODRAFT_168183 [Selaginella moellendorffii]}	{sp|P93830|IAA17_ARATH; Auxin-responsive protein IAA17 OS=Arabidopsis thaliana GN=IAA17 PE=1 SV=2}	{smo:SELMODRAFT_179441; K14484 IAA auxin-responsive protein IAA - ko04075; Environmental Information Processing; Signal transduction; Plant hormone signal transduction}	{NA}	{GO:0006313; transposition, DNA-mediated; biological_process GO:0003677; DNA binding; molecular_function GO:0005515; protein binding; molecular_function GO:0004803; transposase activity; molecular_function}	{CP019094.1; Spirodela polyrhiza strain 9509 chromosome 2 sequence}	{PF02371:Transposase IS116/IS110/IS902 family PF00564:PB1 domain}
transcript_HQ_AL3_Root_transcript8410/f3p0/1730	K14484	auxin-responsive protein IAA	1730	84.78	123.56	54.43	3.24	4.19	2.19	{ABK24636.1; unknown [Picea sitchensis]}	{sp|Q9ZSY8|IAA27_ARATH; Auxin-responsive protein IAA27 OS=Arabidopsis thaliana GN=IAA27 PE=1 SV=1}	{sind:105157657; K14484 IAA auxin-responsive protein IAA - ko04075; Environmental Information Processing; Signal transduction; Plant hormone signal transduction}	{NA}	{NA}	{NA}	{NA}
transcript_HQ_AL3_Root_transcript20472/f5p0/1101	K14488	SAUR family protein	NA	NA	NA	NA	NA	NA	NA	NA	NA	NA	NA	NA	NA	NA
transcript_HQ_AL3_Root_transcript20568/f5p0/1105	K14488	SAUR family protein	1105	0	1046	1	0	62.76	0.07	{XP_002438837.1; hypothetical protein SORBIDRAFT_10g026970 [Sorghum bicolor]}	{NA}	{sbi:SORBI_10g026970; K14488 SAUR SAUR family protein - ko04075; Environmental Information Processing; Signal transduction; Plant hormone signal transduction}	{NA}	{GO:0009733; response to auxin stimulus; biological_process}	{NA}	{PF02519:Auxin responsive protein}
transcript_HQ_AL3_Root_transcript24454/f2p0/832	K14488	SAUR family protein	832	16	141	147.95	1.63	12.75	15.92	{AFG56380.1; hypothetical protein 0_8672_01, partial [Pinus taeda]}	{sp|Q9ZUZ3|SAU32_ARATH; Auxin-responsive protein SAUR32 OS=Arabidopsis thaliana GN=SAUR32 PE=2 SV=1}	{egr:104437432; K14488 SAUR SAUR family protein - ko04075; Environmental Information Processing; Signal transduction; Plant hormone signal transduction}	{NA}	{GO:0009733; response to auxin stimulus; biological_process}	{NA}	{PF02519:Auxin responsive protein}
transcript_HQ_AL3_Root_transcript21300/f2p0/1066	K14488	SAUR family protein	1066	141.88	0	368.92	10.09	0	27.62	{AFG52138.1; hypothetical protein 2_10399_01, partial [Pinus taeda]}	{sp|O65695|SAU50_ARATH; Auxin-responsive protein SAUR50 OS=Arabidopsis thaliana GN=SAUR50 PE=1 SV=1}	{gra:105797581; K14488 SAUR SAUR family protein - ko04075; Environmental Information Processing; Signal transduction; Plant hormone signal transduction}	{NA}	{GO:0003677; DNA binding; molecular_function GO:0006310; DNA recombination; biological_process GO:0004190; aspartic-type endopeptidase activity; molecular_function GO:0005727; extrachromosomal circular DNA; cellular_component GO:0016021; integral to membrane; cellular_component GO:0016485; protein processing; biological_process}	{NA}	{PF15077:Domain of unknown function (DUF4544) PF01076:Plasmid recombination enzyme PF01080:Presenilin}
transcript_HQ_AL3_Root_transcript7072/f5p0/1838	K14488	SAUR family protein	1838	930.48	1005.62	197.87	33.11	31.69	7.39	{KVH94539.1; Auxin responsive SAUR protein [Cynara cardunculus var. scolymus]}	{sp|Q9LTV3|SAU72_ARATH; Auxin-responsive protein SAUR72 OS=Arabidopsis thaliana GN=SAUR72 PE=2 SV=1}	{sind:105161958; K14488 SAUR SAUR family protein - ko04075; Environmental Information Processing; Signal transduction; Plant hormone signal transduction}	{NA}	{GO:0009733; response to auxin stimulus; biological_process}	{NA}	{PF02519:Auxin responsive protein}
transcript_HQ_AL3_Root_transcript6870/f3p0/1851	K14488	SAUR family protein	NA	NA	NA	NA	NA	NA	NA	NA	NA	NA	NA	NA	NA	NA
transcript_HQ_AL3_Root_transcript1483/f2p0/2572	K13946	auxin influx carrier (AUX1 LAX family)	2572	20.52	106.3	40.73	0.5	2.27	1.03	{AJP06239.1; AUX2 [Pinus tabuliformis]}	{sp|Q8L884|LAX4_MEDTR; Auxin transporter-like protein 4 OS=Medicago truncatula GN=LAX4 PE=2 SV=1}	{sind:105161550; K13946 AUX1, LAX auxin influx carrier (AUX1 LAX family) - ko04075; Environmental Information Processing; Signal transduction; Plant hormone signal transduction}	{At2g38120; KOG1303 Amino acid transporters E Amino acid transport and metabolism ;}	{NA}	{XM_002309092.2; Populus trichocarpa auxin resistant 1 family protein (POPTR_0006s09940g) mRNA, complete cds}	{NA}
transcript_HQ_AL3_Root_transcript12339/f2p0/1498	K13946	auxin influx carrier (AUX1 LAX family)	1498	700.03	782.91	479.77	31.94	31.64	22.99	{AJP06241.1; AUX4 [Pinus tabuliformis]}	{sp|Q9FEL7|LAX2_MEDTR; Auxin transporter-like protein 2 OS=Medicago truncatula GN=LAX2 PE=2 SV=1}	{cmo:103486311; K13946 AUX1, LAX auxin influx carrier (AUX1 LAX family) - ko04075; Environmental Information Processing; Signal transduction; Plant hormone signal transduction}	{At2g21050; KOG1303 Amino acid transporters E Amino acid transport and metabolism ;}	{NA}	{KM062071.1; Ananas comosus auxin influx carrier protein (AUX2) mRNA, complete cds}	{NA}
transcript_HQ_AL3_Root_transcript14426/f2p0/1411	K13946	auxin influx carrier (AUX1 LAX family)	1411	160.54	155.32	174.35	7.89	6.77	9.01	{AJP06242.1; AUX5, partial [Pinus tabuliformis]}	{sp|Q8L884|LAX4_MEDTR; Auxin transporter-like protein 4 OS=Medicago truncatula GN=LAX4 PE=2 SV=1}	{jcu:105646453; K13946 AUX1, LAX auxin influx carrier (AUX1 LAX family) - ko04075; Environmental Information Processing; Signal transduction; Plant hormone signal transduction}	{At2g38120; KOG1303 Amino acid transporters E Amino acid transport and metabolism ;}	{NA}	{XM_009611995.2; PREDICTED: Nicotiana tomentosiformis auxin transporter-like protein 2 (LOC104104006), transcript variant X2, mRNA}	{NA}
transcript_HQ_AL3_Root_transcript6560/f3p0/1850	K13946	auxin influx carrier (AUX1 LAX family)	1850	1145.65	810.08	388.7	40.45	25.33	14.41	{AJP06238.1; AUX1 [Pinus tabuliformis]}	{sp|Q8L884|LAX4_MEDTR; Auxin transporter-like protein 4 OS=Medicago truncatula GN=LAX4 PE=2 SV=1}	{pxb:103949466; K13946 AUX1, LAX auxin influx carrier (AUX1 LAX family) - ko04075; Environmental Information Processing; Signal transduction; Plant hormone signal transduction}	{At2g38120; KOG1303 Amino acid transporters E Amino acid transport and metabolism ;}	{GO:0051205; protein insertion into membrane; biological_process GO:0016021; integral to membrane; cellular_component}	{XM_015726713.1; PREDICTED: Ricinus communis auxin transporter-like protein 4 (LOC8269388), transcript variant X2, mRNA}	{PF02096:60Kd inner membrane protein}
transcript_HQ_AL3_Root_transcript8066/f2p0/1767	K13946	auxin influx carrier (AUX1 LAX family)	1764	500.28	665.87	344.24	18.7	22.04	13.51	{AJP06241.1; AUX4 [Pinus tabuliformis]}	{sp|Q9FEL7|LAX2_MEDTR; Auxin transporter-like protein 2 OS=Medicago truncatula GN=LAX2 PE=2 SV=1}	{cmo:103486311; K13946 AUX1, LAX auxin influx carrier (AUX1 LAX family) - ko04075; Environmental Information Processing; Signal transduction; Plant hormone signal transduction}	{At2g38120; KOG1303 Amino acid transporters E Amino acid transport and metabolism ;}	{NA}	{KM062071.1; Ananas comosus auxin influx carrier protein (AUX2) mRNA, complete cds}	{NA}
transcript_HQ_AL3_Root_transcript7907/f2p0/1767	K13946	auxin influx carrier (AUX1 LAX family)	1767	546.85	0	80.84	20.4	0	3.17	{XP_017253336.1; PREDICTED: auxin transporter-like protein 4 [Daucus carota subsp. sativus]}	{sp|Q8L884|LAX4_MEDTR; Auxin transporter-like protein 4 OS=Medicago truncatula GN=LAX4 PE=2 SV=1}	{cam:101497816; K13946 AUX1, LAX auxin influx carrier (AUX1 LAX family) - ko04075; Environmental Information Processing; Signal transduction; Plant hormone signal transduction}	{At2g38120; KOG1303 Amino acid transporters E Amino acid transport and metabolism ;}	{NA}	{XM_002309092.2; Populus trichocarpa auxin resistant 1 family protein (POPTR_0006s09940g) mRNA, complete cds}	{NA}
transcript_HQ_AL3_Root_transcript2994/f2p0/2240	K14432	ABA responsive element binding factor	NA	NA	NA	NA	NA	NA	NA	NA	NA	NA	NA	NA	NA	NA
transcript_HQ_AL3_Root_transcript5625/f2p0/1941	K14432	ABA responsive element binding factor	1941	131	801	232	4.37	23.66	8.12	{XP_008220233.1; PREDICTED: ABSCISIC ACID-INSENSITIVE 5-like protein 5 [Prunus mume]}	{sp|Q9M7Q5|AI5L4_ARATH; ABSCISIC ACID-INSENSITIVE 5-like protein 4 OS=Arabidopsis thaliana GN=ABF1 PE=1 SV=1}	{pmum:103320341; K14432 ABF ABA responsive element binding factor - ko04075; Environmental Information Processing; Signal transduction; Plant hormone signal transduction}	{NA}	{GO:0004882; androgen receptor activity; molecular_function GO:0043565; sequence-specific DNA binding; molecular_function GO:0005634; nucleus; cellular_component GO:0003677; DNA binding; molecular_function GO:0006401; RNA catabolic process; biological_process GO:0006355; regulation of transcription, DNA-dependent; biological_process GO:0030521; androgen receptor signaling pathway; biological_proc…	{CP019094.1; Spirodela polyrhiza strain 9509 chromosome 2 sequence}	{PF07716:Basic region leucine zipper PF02166:Androgen receptor PF03131:bZIP Maf transcription factor PF00170:bZIP transcription factor PF01325:Iron dependent repressor, N-terminal DNA binding domain PF08615:Ribonuclease H2 non-catalytic subunit (Ylr154p-like)}
transcript_HQ_AL3_Root_transcript4736/f6p0/2022	K14432	ABA responsive element binding factor	2022	711	1936	548	22.61	54.51	18.28	{XP_002971668.1; hypothetical protein SELMODRAFT_451399 [Selaginella moellendorffii]}	{sp|Q9M7Q2|AI5L7_ARATH; ABSCISIC ACID-INSENSITIVE 5-like protein 7 OS=Arabidopsis thaliana GN=ABF4 PE=1 SV=1}	{pxb:103950197; K14432 ABF ABA responsive element binding factor - ko04075; Environmental Information Processing; Signal transduction; Plant hormone signal transduction}	{NA}	{GO:0003677; DNA binding; molecular_function GO:0043565; sequence-specific DNA binding; molecular_function GO:0006355; regulation of transcription, DNA-dependent; biological_process GO:0003700; sequence-specific DNA binding transcription factor activity; molecular_function GO:0005634; nucleus; cellular_component}	{NA}	{PF07716:Basic region leucine zipper PF03131:bZIP Maf transcription factor PF00170:bZIP transcription factor}
transcript_HQ_AL3_Root_transcript4101/f2p0/2105	K14432	ABA responsive element binding factor	NA	NA	NA	NA	NA	NA	NA	NA	NA	NA	NA	NA	NA	NA
transcript_HQ_AL3_Root_transcript12716/f2p0/1478	K14431	transcription factor TGA	1478	2.73	245.87	39.76	0.13	10.1	1.94	{OAE23692.1; hypothetical protein AXG93_2253s1030 [Marchantia polymorpha subsp. polymorpha]}	{sp|Q7X993|TGA21_ORYSJ; Transcription factor TGA2.1 OS=Oryza sativa subsp. japonica GN=TGA2.1 PE=1 SV=1}	{pda:103706220; K14431 TGA transcription factor TGA - ko04075; Environmental Information Processing; Signal transduction; Plant hormone signal transduction}	{NA}	{GO:0043565; sequence-specific DNA binding; molecular_function GO:0006355; regulation of transcription, DNA-dependent; biological_process GO:0003677; DNA binding; molecular_function GO:0006914; autophagy; biological_process GO:0006351; transcription, DNA-dependent; biological_process GO:0005634; nucleus; cellular_component GO:0003700; sequence-specific DNA binding transcription factor activity; m…	{XM_001770508.1; Physcomitrella patens subsp. patens predicted protein (PHYPADRAFT_188998) mRNA, complete cds}	{PF00170:bZIP transcription factor PF07716:Basic region leucine zipper PF03131:bZIP Maf transcription factor PF14144:Seed dormancy control PF04111:Autophagy protein Apg6}
transcript_HQ_AL3_Root_transcript2474/f3p0/2354	K14431	transcription factor TGA	2354	174.95	0	230.24	4.67	0	6.44	{OAE23692.1; hypothetical protein AXG93_2253s1030 [Marchantia polymorpha subsp. polymorpha]}	{sp|Q41558|HBP1C_WHEAT; Transcription factor HBP-1b(c1) (Fragment) OS=Triticum aestivum PE=1 SV=2}	{pda:103705026; K14431 TGA transcription factor TGA - ko04075; Environmental Information Processing; Signal transduction; Plant hormone signal transduction}	{NA}	{GO:0043565; sequence-specific DNA binding; molecular_function GO:0006355; regulation of transcription, DNA-dependent; biological_process GO:0003677; DNA binding; molecular_function GO:0006351; transcription, DNA-dependent; biological_process GO:0003700; sequence-specific DNA binding transcription factor activity; molecular_function GO:0005634; nucleus; cellular_component}	{XM_006465700.2; PREDICTED: Citrus sinensis transcription factor TGA6-like (LOC102607483), transcript variant X7, mRNA}	{PF00170:bZIP transcription factor PF07716:Basic region leucine zipper PF03131:bZIP Maf transcription factor PF14144:Seed dormancy control}
transcript_HQ_AL3_Root_transcript2496/f2p0/2316	K14431	transcription factor TGA	NA	NA	NA	NA	NA	NA	NA	NA	NA	NA	NA	NA	NA	NA
transcript_HQ_AL3_Root_transcript2146/f3p0/2385	K14431	transcription factor TGA	NA	NA	NA	NA	NA	NA	NA	NA	NA	NA	NA	NA	NA	NA
transcript_HQ_AL3_Root_transcript290/f2p0/3284	K14431	transcription factor TGA	3286	426.19	1632.33	621.15	7.83	26.54	11.96	{XP_002975942.1; hypothetical protein SELMODRAFT_232668 [Selaginella moellendorffii]}	{sp|Q6IVC3|TGA22_ORYSJ; Transcription factor TGA2.2 OS=Oryza sativa subsp. japonica GN=TGA2.2 PE=1 SV=1}	{smo:SELMODRAFT_231160; K14431 TGA transcription factor TGA - ko04075; Environmental Information Processing; Signal transduction; Plant hormone signal transduction}	{NA}	{GO:0005634; nucleus; cellular_component GO:0006351; transcription, DNA-dependent; biological_process GO:0043565; sequence-specific DNA binding; molecular_function GO:0016021; integral to membrane; cellular_component GO:0008250; oligosaccharyltransferase complex; cellular_component GO:0003700; sequence-specific DNA binding transcription factor activity; molecular_function GO:0006487; protein N-li…	{XM_001770508.1; Physcomitrella patens subsp. patens predicted protein (PHYPADRAFT_188998) mRNA, complete cds}	{PF05817:Oligosaccharyltransferase subunit Ribophorin II PF00170:bZIP transcription factor PF07716:Basic region leucine zipper PF03131:bZIP Maf transcription factor PF14144:Seed dormancy control}
transcript_HQ_AL3_Root_transcript4474/f2p0/2046	K14431	transcription factor TGA	NA	NA	NA	NA	NA	NA	NA	NA	NA	NA	NA	NA	NA	NA
transcript_HQ_AL3_Root_transcript6276/f9p0/1893	K14431	transcription factor TGA	NA	NA	NA	NA	NA	NA	NA	NA	NA	NA	NA	NA	NA	NA
transcript_HQ_AL3_Root_transcript4504/f3p0/2066	K14431	transcription factor TGA	2066	877.84	1453.58	935.47	27.22	39.91	30.44	{OAE23692.1; hypothetical protein AXG93_2253s1030 [Marchantia polymorpha subsp. polymorpha]}	{sp|Q6IVC3|TGA22_ORYSJ; Transcription factor TGA2.2 OS=Oryza sativa subsp. japonica GN=TGA2.2 PE=1 SV=1}	{egu:105045494; K14431 TGA transcription factor TGA - ko04075; Environmental Information Processing; Signal transduction; Plant hormone signal transduction}	{NA}	{GO:0006351; transcription, DNA-dependent; biological_process GO:0003700; sequence-specific DNA binding transcription factor activity; molecular_function GO:0006355; regulation of transcription, DNA-dependent; biological_process GO:0043565; sequence-specific DNA binding; molecular_function}	{XM_001770508.1; Physcomitrella patens subsp. patens predicted protein (PHYPADRAFT_188998) mRNA, complete cds}	{PF07716:Basic region leucine zipper PF14144:Seed dormancy control PF00170:bZIP transcription factor}
transcript_HQ_AL3_Root_transcript3691/f2p0/2212	K14431	transcription factor TGA	2213	536	990	1645	15.35	25.1	49.41	{OAE23692.1; hypothetical protein AXG93_2253s1030 [Marchantia polymorpha subsp. polymorpha]}	{sp|Q6IVC2|TGAL1_ORYSJ; Transcription factor TGAL1 OS=Oryza sativa subsp. japonica GN=TGAL1 PE=1 SV=2}	{egu:105045494; K14431 TGA transcription factor TGA - ko04075; Environmental Information Processing; Signal transduction; Plant hormone signal transduction}	{NA}	{GO:0006355; regulation of transcription, DNA-dependent; biological_process GO:0043565; sequence-specific DNA binding; molecular_function GO:0003700; sequence-specific DNA binding transcription factor activity; molecular_function GO:0006351; transcription, DNA-dependent; biological_process}	{XM_019308393.1; PREDICTED: Ipomoea nil transcription factor TGA2.3-like (LOC109160179), transcript variant X2, mRNA}	{PF00170:bZIP transcription factor PF14144:Seed dormancy control PF07716:Basic region leucine zipper}
transcript_HQ_AL3_Root_transcript3295/f2p0/2249	K14431	transcription factor TGA	2245	0	0	0	0	0	0	{OAE23692.1; hypothetical protein AXG93_2253s1030 [Marchantia polymorpha subsp. polymorpha]}	{sp|Q41558|HBP1C_WHEAT; Transcription factor HBP-1b(c1) (Fragment) OS=Triticum aestivum PE=1 SV=2}	{pda:103705026; K14431 TGA transcription factor TGA - ko04075; Environmental Information Processing; Signal transduction; Plant hormone signal transduction}	{NA}	{GO:0006351; transcription, DNA-dependent; biological_process GO:0003700; sequence-specific DNA binding transcription factor activity; molecular_function GO:0005634; nucleus; cellular_component GO:0043565; sequence-specific DNA binding; molecular_function GO:0006355; regulation of transcription, DNA-dependent; biological_process GO:0003677; DNA binding; molecular_function}	{XM_006465700.2; PREDICTED: Citrus sinensis transcription factor TGA6-like (LOC102607483), transcript variant X7, mRNA}	{PF00170:bZIP transcription factor PF03131:bZIP Maf transcription factor PF07716:Basic region leucine zipper PF14144:Seed dormancy control}
transcript_HQ_AL3_Root_transcript4201/f3p0/2085	K14431	transcription factor TGA	NA	NA	NA	NA	NA	NA	NA	NA	NA	NA	NA	NA	NA	NA
transcript_HQ_AL3_Root_transcript1246/f2p0/2629	K14510	serine/threonine-protein kinase CTR1	2629	402.09	771.1	465.12	9.46	16.07	11.48	{XP_006430301.1; hypothetical protein CICLE_v10013782mg [Citrus clementina]}	{sp|Q05609|CTR1_ARATH; Serine/threonine-protein kinase CTR1 OS=Arabidopsis thaliana GN=CTR1 PE=1 SV=1}	{cic:CICLE_v10013782mg; K14510 CTR1 serine/threonine-protein kinase CTR1 2.7.11.1 ko04016; Environmental Information Processing; Signal transduction; MAPK signaling pathway - plant | ko04075; Environmental Information Processing; Signal transduction; Plant hormone signal transduction}	{At5g03730; KOG0192 Tyrosine kinase specific for activated (GTP-bound) p21cdc42Hs T Signal transduction mechanisms ;}	{GO:0005524; ATP binding; molecular_function GO:0004672; protein kinase activity; molecular_function GO:0006468; protein phosphorylation; biological_process}	{XM_016043222.1; PREDICTED: Ziziphus jujuba serine/threonine-protein kinase CTR1 (LOC107432147), transcript variant X5, mRNA}	{PF07714:Protein tyrosine kinase PF00069:Protein kinase domain}
transcript_HQ_AL3_Root_transcript10239/f3p0/1650	K14512	mitogen-activated protein kinase 6	1649	75.78	775.58	523.66	3.07	27.85	22.29	{XP_019417535.1; PREDICTED: mitogen-activated protein kinase homolog MMK1-like [Lupinus angustifolius]}	{sp|Q84UI5|MPK1_ORYSJ; Mitogen-activated protein kinase 1 OS=Oryza sativa subsp. japonica GN=MPK1 PE=1 SV=1}	{sind:105159496; K14512 MPK6 mitogen-activated protein kinase 6 2.7.11.24 ko04016; Environmental Information Processing; Signal transduction; MAPK signaling pathway - plant | ko04075; Environmental Information Processing; Signal transduction; Plant hormone signal transduction}	{At2g43790; KOG0660 Mitogen-activated protein kinase T Signal transduction mechanisms ;}	{GO:0016020; membrane; cellular_component GO:0016773; phosphotransferase activity, alcohol group as acceptor; molecular_function GO:0004672; protein kinase activity; molecular_function GO:0006468; protein phosphorylation; biological_process GO:0005524; ATP binding; molecular_function}	{XM_017551751.1; PREDICTED: Vigna angularis mitogen-activated protein kinase homolog MMK2-like (LOC108320361), mRNA}	{PF06293:Lipopolysaccharide kinase (Kdo/WaaP) family PF07714:Protein tyrosine kinase PF00069:Protein kinase domain}
transcript_HQ_AL3_Root_transcript13919/f3p0/1425	K14512	mitogen-activated protein kinase 6	1425	77.84	60.29	0	3.78	2.59	0	{XP_001757752.1; predicted protein [Physcomitrella patens]}	{sp|Q9LQQ9|MPK13_ARATH; Mitogen-activated protein kinase 13 OS=Arabidopsis thaliana GN=MPK13 PE=1 SV=1}	{ppp:PHYPADRAFT_132891; K14512 MPK6 mitogen-activated protein kinase 6 2.7.11.24 ko04016; Environmental Information Processing; Signal transduction; MAPK signaling pathway - plant | ko04075; Environmental Information Processing; Signal transduction; Plant hormone signal transduction}	{At1g07880; KOG0660 Mitogen-activated protein kinase T Signal transduction mechanisms ;}	{GO:0016020; membrane; cellular_component GO:0016773; phosphotransferase activity, alcohol group as acceptor; molecular_function GO:0005524; ATP binding; molecular_function GO:0006468; protein phosphorylation; biological_process GO:0004672; protein kinase activity; molecular_function}	{NA}	{PF00069:Protein kinase domain PF05445:Poxvirus serine/threonine protein kinase PF07714:Protein tyrosine kinase PF06293:Lipopolysaccharide kinase (Kdo/WaaP) family}
transcript_HQ_AL3_Root_transcript13114/f4p0/1429	K14512	mitogen-activated protein kinase 6	1429	28.9	501.55	53	1.4	21.5	2.69	{XP_007202173.1; hypothetical protein PRUPE_ppa006536mg [Prunus persica]}	{sp|Q84UI5|MPK1_ORYSJ; Mitogen-activated protein kinase 1 OS=Oryza sativa subsp. japonica GN=MPK1 PE=1 SV=1}	{pper:PRUPE_ppa006536mg; K14512 MPK6 mitogen-activated protein kinase 6 2.7.11.24 ko04016; Environmental Information Processing; Signal transduction; MAPK signaling pathway - plant | ko04075; Environmental Information Processing; Signal transduction; Plant hormone signal transduction}	{At2g43790; KOG0660 Mitogen-activated protein kinase T Signal transduction mechanisms ;}	{GO:0016020; membrane; cellular_component GO:0006468; protein phosphorylation; biological_process GO:0004672; protein kinase activity; molecular_function GO:0005524; ATP binding; molecular_function GO:0016773; phosphotransferase activity, alcohol group as acceptor; molecular_function}	{XM_010248306.2; PREDICTED: Nelumbo nucifera mitogen-activated protein kinase homolog MMK1 (LOC104589867), transcript variant X2, mRNA}	{PF06293:Lipopolysaccharide kinase (Kdo/WaaP) family PF07714:Protein tyrosine kinase PF00069:Protein kinase domain}
transcript_HQ_AL3_Root_transcript10397/f3p0/1598	K14512	mitogen-activated protein kinase 6	1598	28.58	67.05	9.31	1.2	2.5	0.41	{XP_001757752.1; predicted protein [Physcomitrella patens]}	{sp|Q9LQQ9|MPK13_ARATH; Mitogen-activated protein kinase 13 OS=Arabidopsis thaliana GN=MPK13 PE=1 SV=1}	{ppp:PHYPADRAFT_132891; K14512 MPK6 mitogen-activated protein kinase 6 2.7.11.24 ko04016; Environmental Information Processing; Signal transduction; MAPK signaling pathway - plant | ko04075; Environmental Information Processing; Signal transduction; Plant hormone signal transduction}	{At1g07880; KOG0660 Mitogen-activated protein kinase T Signal transduction mechanisms ;}	{GO:0004672; protein kinase activity; molecular_function GO:0006468; protein phosphorylation; biological_process GO:0005524; ATP binding; molecular_function GO:0016773; phosphotransferase activity, alcohol group as acceptor; molecular_function GO:0016020; membrane; cellular_component}	{NA}	{PF06293:Lipopolysaccharide kinase (Kdo/WaaP) family PF00069:Protein kinase domain PF05445:Poxvirus serine/threonine protein kinase PF07714:Protein tyrosine kinase}
transcript_HQ_AL3_Root_transcript2789/f2p0/2283	K14512	mitogen-activated protein kinase 6	2283	6.6	49.91	80.29	0.18	1.22	2.33	{ACD76439.1; mitogen activated protein kinase 6 [Oryza sativa Indica Group]}	{sp|Q84UI5|MPK1_ORYSJ; Mitogen-activated protein kinase 1 OS=Oryza sativa subsp. japonica GN=MPK1 PE=1 SV=1}	{pper:PRUPE_ppa006536mg; K14512 MPK6 mitogen-activated protein kinase 6 2.7.11.24 ko04016; Environmental Information Processing; Signal transduction; MAPK signaling pathway - plant | ko04075; Environmental Information Processing; Signal transduction; Plant hormone signal transduction}	{At2g43790; KOG0660 Mitogen-activated protein kinase T Signal transduction mechanisms ;}	{GO:0016020; membrane; cellular_component GO:0016773; phosphotransferase activity, alcohol group as acceptor; molecular_function GO:0005524; ATP binding; molecular_function GO:0006468; protein phosphorylation; biological_process GO:0004672; protein kinase activity; molecular_function}	{BT117700.1; Picea glauca clone GQ03908_A22 mRNA sequence}	{PF06293:Lipopolysaccharide kinase (Kdo/WaaP) family PF00069:Protein kinase domain PF07714:Protein tyrosine kinase}
transcript_HQ_AL3_Root_transcript5292/f3p0/1969	K14512	mitogen-activated protein kinase 6	NA	NA	NA	NA	NA	NA	NA	NA	NA	NA	NA	NA	NA	NA
transcript_HQ_AL3_Root_transcript9174/f9p0/1681	K14512	mitogen-activated protein kinase 6	NA	NA	NA	NA	NA	NA	NA	NA	NA	NA	NA	NA	NA	NA
transcript_HQ_AL3_Root_transcript8672/f3p0/1734	K14512	mitogen-activated protein kinase 6	1734	23.1	34.17	0	0.88	1.15	0	{XP_008812083.1; PREDICTED: mitogen-activated protein kinase 1 [Phoenix dactylifera]}	{sp|Q84UI5|MPK1_ORYSJ; Mitogen-activated protein kinase 1 OS=Oryza sativa subsp. japonica GN=MPK1 PE=1 SV=1}	{egu:105040625; K14512 MPK6 mitogen-activated protein kinase 6 2.7.11.24 ko04016; Environmental Information Processing; Signal transduction; MAPK signaling pathway - plant | ko04075; Environmental Information Processing; Signal transduction; Plant hormone signal transduction}	{At2g43790; KOG0660 Mitogen-activated protein kinase T Signal transduction mechanisms ;}	{GO:0016020; membrane; cellular_component GO:0005524; ATP binding; molecular_function GO:0004672; protein kinase activity; molecular_function GO:0006468; protein phosphorylation; biological_process GO:0016773; phosphotransferase activity, alcohol group as acceptor; molecular_function}	{XM_019401165.1; PREDICTED: Nicotiana attenuata mitogen-activated protein kinase homolog NTF6 (LOC109235175), mRNA}	{PF06293:Lipopolysaccharide kinase (Kdo/WaaP) family PF00069:Protein kinase domain PF07714:Protein tyrosine kinase}
transcript_HQ_AL3_Root_transcript9663/f2p0/1649	K14512	mitogen-activated protein kinase 6	1649	79	132	58	3.2	4.74	2.47	{XP_001757752.1; predicted protein [Physcomitrella patens]}	{sp|Q40531|NTF6_TOBAC; Mitogen-activated protein kinase homolog NTF6 OS=Nicotiana tabacum GN=NTF6 PE=2 SV=1}	{ppp:PHYPADRAFT_132891; K14512 MPK6 mitogen-activated protein kinase 6 2.7.11.24 ko04016; Environmental Information Processing; Signal transduction; MAPK signaling pathway - plant | ko04075; Environmental Information Processing; Signal transduction; Plant hormone signal transduction}	{At1g07880; KOG0660 Mitogen-activated protein kinase T Signal transduction mechanisms ;}	{GO:0016020; membrane; cellular_component GO:0016773; phosphotransferase activity, alcohol group as acceptor; molecular_function GO:0006468; protein phosphorylation; biological_process GO:0004672; protein kinase activity; molecular_function GO:0005524; ATP binding; molecular_function}	{NA}	{PF00069:Protein kinase domain PF05445:Poxvirus serine/threonine protein kinase PF07714:Protein tyrosine kinase PF06293:Lipopolysaccharide kinase (Kdo/WaaP) family}
transcript_HQ_AL3_Root_transcript2366/f6p0/2355	K14514	ethylene-insensitive protein 3	2355	408.99	0	865.19	10.91	0	24.2	{OAE19702.1; hypothetical protein AXG93_411s1080 [Marchantia polymorpha subsp. polymorpha]}	{sp|Q9SLH0|EIL1_ARATH; ETHYLENE INSENSITIVE 3-like 1 protein OS=Arabidopsis thaliana GN=EIL1 PE=1 SV=1}	{cic:CICLE_v10000617mg; K14514 EIN3 ethylene-insensitive protein 3 - ko04016; Environmental Information Processing; Signal transduction; MAPK signaling pathway - plant | ko04075; Environmental Information Processing; Signal transduction; Plant hormone signal transduction}	{NA}	{NA}	{XM_007218894.1; Prunus persica hypothetical protein (PRUPE_ppa003550mg) mRNA, complete cds}	{NA}
transcript_HQ_AL3_Root_transcript2593/f2p0/2304	K14514	ethylene-insensitive protein 3	2302	144	651	355	3.94	15.77	10.19	{OAE19702.1; hypothetical protein AXG93_411s1080 [Marchantia polymorpha subsp. polymorpha]}	{sp|O24606|EIN3_ARATH; Protein ETHYLENE INSENSITIVE 3 OS=Arabidopsis thaliana GN=EIN3 PE=1 SV=1}	{cit:102623514; K14514 EIN3 ethylene-insensitive protein 3 - ko04016; Environmental Information Processing; Signal transduction; MAPK signaling pathway - plant | ko04075; Environmental Information Processing; Signal transduction; Plant hormone signal transduction}	{NA}	{NA}	{XM_019602140.1; PREDICTED: Lupinus angustifolius ETHYLENE INSENSITIVE 3-like 3 protein (LOC109358070), transcript variant X2, mRNA}	{NA}
transcript_HQ_AL3_Root_transcript3475/f2p0/2171	K14514	ethylene-insensitive protein 3	2171	235	327	216	6.88	8.48	6.63	{OAE19702.1; hypothetical protein AXG93_411s1080 [Marchantia polymorpha subsp. polymorpha]}	{sp|Q9SLH0|EIL1_ARATH; ETHYLENE INSENSITIVE 3-like 1 protein OS=Arabidopsis thaliana GN=EIL1 PE=1 SV=1}	{sind:105163760; K14514 EIN3 ethylene-insensitive protein 3 - ko04016; Environmental Information Processing; Signal transduction; MAPK signaling pathway - plant | ko04075; Environmental Information Processing; Signal transduction; Plant hormone signal transduction}	{NA}	{NA}	{JN256070.1; Diospyros kaki EIN3-like protein EIL1 (EIL1) mRNA, partial cds}	{NA}
transcript_HQ_AL3_Root_transcript2577/f2p0/2305	K14515	EIN3-binding F-box protein	2305	388.13	369.34	286.25	10.61	8.93	8.2	{AIO12159.1; EIN3 binding F-box 1 [Carica papaya]}	{sp|Q9SKK0|EBF1_ARATH; EIN3-binding F-box protein 1 OS=Arabidopsis thaliana GN=EBF1 PE=1 SV=1}	{nnu:104595392; K14515 EBF1_2 EIN3-binding F-box protein - ko04016; Environmental Information Processing; Signal transduction; MAPK signaling pathway - plant | ko04075; Environmental Information Processing; Signal transduction; Plant hormone signal transduction}	{At2g25490; KOG1947 Leucine rich repeat proteins, some proteins contain F-box R General function prediction only ;}	{GO:0005515; protein binding; molecular_function}	{NA}	{PF00560:Leucine Rich Repeat PF13516:Leucine Rich repeat}
transcript_HQ_AL3_Root_transcript812/f2p0/2810	K14515	EIN3-binding F-box protein	2811	126	374	80	2.75	7.23	1.83	{XP_010254418.1; PREDICTED: EIN3-binding F-box protein 1-like [Nelumbo nucifera]}	{sp|Q9SKK0|EBF1_ARATH; EIN3-binding F-box protein 1 OS=Arabidopsis thaliana GN=EBF1 PE=1 SV=1}	{nnu:104595392; K14515 EBF1_2 EIN3-binding F-box protein - ko04016; Environmental Information Processing; Signal transduction; MAPK signaling pathway - plant | ko04075; Environmental Information Processing; Signal transduction; Plant hormone signal transduction}	{At2g25490; KOG1947 Leucine rich repeat proteins, some proteins contain F-box R General function prediction only ;}	{GO:0005515; protein binding; molecular_function}	{NA}	{PF00646:F-box domain PF12937:F-box-like PF13516:Leucine Rich repeat}
transcript_HQ_AL3_Root_transcript49/f2p0/4056	K14494	DELLA protein	4056	1050	779	602	15.34	10.07	9.22	{BAQ20609.1; GRAS-family protein 1 [Lygodium japonicum]}	{sp|Q7Y1B6|GAI_SOLLC; DELLA protein GAI OS=Solanum lycopersicum GN=GAI PE=2 SV=1}	{ppp:PHYPADRAFT_235432; K14494 DELLA DELLA protein - ko04075; Environmental Information Processing; Signal transduction; Plant hormone signal transduction}	{NA}	{NA}	{HG975523.1; Solanum lycopersicum chromosome ch11, complete genome}	{NA}
transcript_HQ_AL3_Root_transcript1728/f2p0/2485	K14497	protein phosphatase 2C	2485	138.76	255.87	80.15	3.48	5.68	2.11	{ADB22517.1; protein phosphtase 2C [Marchantia polymorpha]}	{sp|Q6L4R7|P2C53_ORYSJ; Probable protein phosphatase 2C 53 OS=Oryza sativa subsp. japonica GN=Os05g0592800 PE=2 SV=1}	{thj:104804444; K14497 PP2C protein phosphatase 2C 3.1.3.16 ko04016; Environmental Information Processing; Signal transduction; MAPK signaling pathway - plant | ko04075; Environmental Information Processing; Signal transduction; Plant hormone signal transduction | ko04931; Human Diseases; Endocrine and metabolic diseases; Insulin resistance}	{At5g57050; KOG0698 Serine/threonine protein phosphatase T Signal transduction mechanisms ;}	{GO:0003824; NA}	{NA}	{PF07228:Stage II sporulation protein E (SpoIIE) PF00481:Protein phosphatase 2C}
transcript_HQ_AL3_Root_transcript1830/f4p0/2454	K14497	protein phosphatase 2C	2451	245.34	879.34	700.02	6.25	19.83	18.7	{ADE75869.1; unknown [Picea sitchensis]}	{sp|Q0JLP9|P2C06_ORYSJ; Probable protein phosphatase 2C 6 OS=Oryza sativa subsp. japonica GN=Os01g0583100 PE=1 SV=1}	{atr:18444235; K14497 PP2C protein phosphatase 2C 3.1.3.16 ko04016; Environmental Information Processing; Signal transduction; MAPK signaling pathway - plant | ko04075; Environmental Information Processing; Signal transduction; Plant hormone signal transduction | ko04931; Human Diseases; Endocrine and metabolic diseases; Insulin resistance}	{At4g26080; KOG0698 Serine/threonine protein phosphatase T Signal transduction mechanisms ;}	{GO:0003824; NA}	{NA}	{PF00481:Protein phosphatase 2C PF07228:Stage II sporulation protein E (SpoIIE)}
transcript_HQ_AL3_Root_transcript22894/f3p0/984	K14497	protein phosphatase 2C	984	167.88	400.74	238.89	13.35	28.26	20.02	{ADE75869.1; unknown [Picea sitchensis]}	{sp|Q5SN75|P2C08_ORYSJ; Probable protein phosphatase 2C 8 OS=Oryza sativa subsp. japonica GN=Os01g0656200 PE=2 SV=1}	{atr:18444235; K14497 PP2C protein phosphatase 2C 3.1.3.16 ko04016; Environmental Information Processing; Signal transduction; MAPK signaling pathway - plant | ko04075; Environmental Information Processing; Signal transduction; Plant hormone signal transduction | ko04931; Human Diseases; Endocrine and metabolic diseases; Insulin resistance}	{At3g11410; KOG0698 Serine/threonine protein phosphatase T Signal transduction mechanisms ;}	{GO:0003824; NA}	{XM_008244275.2; PREDICTED: Prunus mume protein phosphatase 2C 56-like (LOC103340823), mRNA}	{PF00481:Protein phosphatase 2C PF07228:Stage II sporulation protein E (SpoIIE)}
transcript_HQ_AL3_Root_transcript2118/f2p0/2399	K14497	protein phosphatase 2C	NA	NA	NA	NA	NA	NA	NA	NA	NA	NA	NA	NA	NA	NA
transcript_HQ_AL3_Root_transcript5406/f3p0/1962	K14497	protein phosphatase 2C	NA	NA	NA	NA	NA	NA	NA	NA	NA	NA	NA	NA	NA	NA
transcript_HQ_AL3_Root_transcript9690/f2p0/1628	K14497	protein phosphatase 2C	1628	149.66	596.66	464.98	6.16	21.76	20.11	{ADE75869.1; unknown [Picea sitchensis]}	{sp|Q0JLP9|P2C06_ORYSJ; Probable protein phosphatase 2C 6 OS=Oryza sativa subsp. japonica GN=Os01g0583100 PE=1 SV=1}	{atr:18444235; K14497 PP2C protein phosphatase 2C 3.1.3.16 ko04016; Environmental Information Processing; Signal transduction; MAPK signaling pathway - plant | ko04075; Environmental Information Processing; Signal transduction; Plant hormone signal transduction | ko04931; Human Diseases; Endocrine and metabolic diseases; Insulin resistance}	{At4g26080; KOG0698 Serine/threonine protein phosphatase T Signal transduction mechanisms ;}	{GO:0003824; NA}	{NA}	{PF00481:Protein phosphatase 2C PF07228:Stage II sporulation protein E (SpoIIE)}
transcript_HQ_AL3_Root_transcript13206/f3p0/1448	K14496	abscisic acid receptor PYR/PYL family	NA	NA	NA	NA	NA	NA	NA	NA	NA	NA	NA	NA	NA	NA
transcript_HQ_AL3_Root_transcript10539/f3p0/1595	K14496	abscisic acid receptor PYR/PYL family	1594	0	0	0	0	0	0	{ADE76473.1; unknown [Picea sitchensis]}	{sp|O80920|PYL4_ARATH; Abscisic acid receptor PYL4 OS=Arabidopsis thaliana GN=PYL4 PE=1 SV=1}	{sot:102604114; K14496 PYL abscisic acid receptor PYR/PYL family - ko04016; Environmental Information Processing; Signal transduction; MAPK signaling pathway - plant | ko04075; Environmental Information Processing; Signal transduction; Plant hormone signal transduction}	{NA}	{GO:0006952; defense response; biological_process GO:0009607; response to biotic stimulus; biological_process}	{NA}	{PF00407:Pathogenesis-related protein Bet v I family}
transcript_HQ_AL3_Root_transcript12626/f2p0/1467	K14496	abscisic acid receptor PYR/PYL family	1467	10	1153	272	0.47	47.82	13.38	{NP_001136477.1; uncharacterized LOC100216590 [Zea mays]}	{sp|O80920|PYL4_ARATH; Abscisic acid receptor PYL4 OS=Arabidopsis thaliana GN=PYL4 PE=1 SV=1}	{aip:107628487; K14496 PYL abscisic acid receptor PYR/PYL family - ko04016; Environmental Information Processing; Signal transduction; MAPK signaling pathway - plant | ko04075; Environmental Information Processing; Signal transduction; Plant hormone signal transduction}	{NA}	{GO:0006952; defense response; biological_process GO:0009607; response to biotic stimulus; biological_process}	{NA}	{PF00407:Pathogenesis-related protein Bet v I family}
transcript_HQ_AL3_Root_transcript23890/f2p0/892	K14496	abscisic acid receptor PYR/PYL family	NA	NA	NA	NA	NA	NA	NA	NA	NA	NA	NA	NA	NA	NA
transcript_HQ_AL3_Root_transcript21544/f2p0/1049	K14496	abscisic acid receptor PYR/PYL family	1049	44.5	39.48	103.36	3.24	2.54	7.91	{XP_008783837.1; PREDICTED: abscisic acid receptor PYL8 [Phoenix dactylifera]}	{sp|Q9FGM1|PYL8_ARATH; Abscisic acid receptor PYL8 OS=Arabidopsis thaliana GN=PYL8 PE=1 SV=1}	{pda:103702957; K14496 PYL abscisic acid receptor PYR/PYL family - ko04016; Environmental Information Processing; Signal transduction; MAPK signaling pathway - plant | ko04075; Environmental Information Processing; Signal transduction; Plant hormone signal transduction}	{NA}	{GO:0006952; defense response; biological_process GO:0009607; response to biotic stimulus; biological_process}	{NA}	{PF00407:Pathogenesis-related protein Bet v I family}
transcript_HQ_AL3_Root_transcript5653/f4p0/1930	K14496	abscisic acid receptor PYR/PYL family	1929	638.9	1376.83	642.68	21.47	40.97	22.67	{ADE76473.1; unknown [Picea sitchensis]}	{sp|O80920|PYL4_ARATH; Abscisic acid receptor PYL4 OS=Arabidopsis thaliana GN=PYL4 PE=1 SV=1}	{sot:102604114; K14496 PYL abscisic acid receptor PYR/PYL family - ko04016; Environmental Information Processing; Signal transduction; MAPK signaling pathway - plant | ko04075; Environmental Information Processing; Signal transduction; Plant hormone signal transduction}	{NA}	{GO:0009607; response to biotic stimulus; biological_process GO:0036094; NA GO:0006952; defense response; biological_process}	{NA}	{PF02829:3H domain PF00407:Pathogenesis-related protein Bet v I family}
transcript_HQ_AL3_Root_transcript8288/f2p0/1740	K14496	abscisic acid receptor PYR/PYL family	1740	95.86	1394.7	148.06	3.64	46.93	5.91	{ADE76473.1; unknown [Picea sitchensis]}	{sp|O80920|PYL4_ARATH; Abscisic acid receptor PYL4 OS=Arabidopsis thaliana GN=PYL4 PE=1 SV=1}	{sot:102604114; K14496 PYL abscisic acid receptor PYR/PYL family - ko04016; Environmental Information Processing; Signal transduction; MAPK signaling pathway - plant | ko04075; Environmental Information Processing; Signal transduction; Plant hormone signal transduction}	{NA}	{GO:0009607; response to biotic stimulus; biological_process GO:0006952; defense response; biological_process}	{NA}	{PF00407:Pathogenesis-related protein Bet v I family}
transcript_HQ_AL3_Root_transcript8619/f3p0/1711	K14496	abscisic acid receptor PYR/PYL family	1711	182.07	1291.15	160.74	7.06	44.33	6.54	{ADE76473.1; unknown [Picea sitchensis]}	{sp|O80920|PYL4_ARATH; Abscisic acid receptor PYL4 OS=Arabidopsis thaliana GN=PYL4 PE=1 SV=1}	{sot:102604114; K14496 PYL abscisic acid receptor PYR/PYL family - ko04016; Environmental Information Processing; Signal transduction; MAPK signaling pathway - plant | ko04075; Environmental Information Processing; Signal transduction; Plant hormone signal transduction}	{NA}	{GO:0009607; response to biotic stimulus; biological_process GO:0006952; defense response; biological_process}	{NA}	{PF00407:Pathogenesis-related protein Bet v I family}
transcript_HQ_AL3_Root_transcript152/f2p0/3535	K14491	two-component response regulator ARR-B family	3531	667	1318	1219	11.33	19.81	21.69	{XP_010271366.1; PREDICTED: two-component response regulator ORR21-like isoform X1 [Nelumbo nucifera]}	{sp|A2XE31|ORR21_ORYSI; Two-component response regulator ORR21 OS=Oryza sativa subsp. indica GN=RR21 PE=3 SV=1}	{egu:105042113; K14491 ARR-B two-component response regulator ARR-B family - ko04075; Environmental Information Processing; Signal transduction; Plant hormone signal transduction}	{At2g25180; KOG1601 GATA-4/5/6 transcription factors K Transcription ;}	{GO:0000160; two-component signal transduction system (phosphorelay); biological_process}	{XM_001758091.1; Physcomitrella patens subsp. patens predicted protein (PHYPADRAFT_23467) mRNA, partial cds}	{PF00072:Response regulator receiver domain}
transcript_HQ_AL3_Root_transcript3544/f2p0/2151	K14491	two-component response regulator ARR-B family	2150	530	270	305	15.69	7.08	9.47	{XP_010274996.1; PREDICTED: two-component response regulator ORR21-like [Nelumbo nucifera]}	{sp|A2XE31|ORR21_ORYSI; Two-component response regulator ORR21 OS=Oryza sativa subsp. indica GN=RR21 PE=3 SV=1}	{nnu:104610166; K14491 ARR-B two-component response regulator ARR-B family - ko04075; Environmental Information Processing; Signal transduction; Plant hormone signal transduction}	{At3g16857; KOG1601 GATA-4/5/6 transcription factors K Transcription ;}	{GO:0005507; copper ion binding; molecular_function GO:0000160; two-component signal transduction system (phosphorelay); biological_process GO:0055070; copper ion homeostasis; biological_process}	{EF082341.1; Picea sitchensis clone WS0277_N09 unknown mRNA}	{PF03932:CutC family PF00072:Response regulator receiver domain}
transcript_HQ_AL3_Root_transcript395/f4p0/3164	K14491	two-component response regulator ARR-B family	3164	189	1912	191	3.62	32.41	3.83	{XP_010274996.1; PREDICTED: two-component response regulator ORR21-like [Nelumbo nucifera]}	{sp|Q5SML5|ORR22_ORYSJ; Two-component response regulator ORR22 OS=Oryza sativa subsp. japonica GN=RR22 PE=2 SV=1}	{nnu:104610166; K14491 ARR-B two-component response regulator ARR-B family - ko04075; Environmental Information Processing; Signal transduction; Plant hormone signal transduction}	{At2g25180; KOG1601 GATA-4/5/6 transcription factors K Transcription ;}	{GO:0006351; transcription, DNA-dependent; biological_process GO:0000160; two-component signal transduction system (phosphorelay); biological_process GO:0003677; DNA binding; molecular_function GO:0003887; DNA-directed DNA polymerase activity; molecular_function}	{FN908140.1; Populus x canadensis mRNA for putative B-type response regulator 15 (rr15 gene), cultivar Dorskamp}	{PF04931:DNA polymerase phi PF00072:Response regulator receiver domain}
transcript_HQ_AL3_Root_transcript685/f2p0/2880	K14491	two-component response regulator ARR-B family	2880	749	3427	2697	15.92	64.47	60.09	{XP_010271366.1; PREDICTED: two-component response regulator ORR21-like isoform X1 [Nelumbo nucifera]}	{sp|A2XE31|ORR21_ORYSI; Two-component response regulator ORR21 OS=Oryza sativa subsp. indica GN=RR21 PE=3 SV=1}	{nnu:104610166; K14491 ARR-B two-component response regulator ARR-B family - ko04075; Environmental Information Processing; Signal transduction; Plant hormone signal transduction}	{At2g25180; KOG1601 GATA-4/5/6 transcription factors K Transcription ;}	{GO:0000160; two-component signal transduction system (phosphorelay); biological_process}	{XM_002975735.1; Selaginella moellendorffii hypothetical protein (RR1-2), mRNA}	{PF00072:Response regulator receiver domain}
transcript_HQ_AL3_Root_transcript15626/f2p0/1337	K14490	histidine-containing phosphotransfer peotein	1337	238.25	567.61	347.56	12.54	26.48	19.24	{ABK25839.1; unknown [Picea sitchensis]}	{sp|Q9ZNV9|AHP1_ARATH; Histidine-containing phosphotransfer protein 1 OS=Arabidopsis thaliana GN=AHP1 PE=1 SV=1}	{mus:103972383; K14490 AHP histidine-containing phosphotransfer peotein - ko04075; Environmental Information Processing; Signal transduction; Plant hormone signal transduction}	{At3g21510; KOG4747 Two-component phosphorelay intermediate involved in MAP kinase cascade regulation T Signal transduction mechanisms ;}	{GO:0000160; two-component signal transduction system (phosphorelay); biological_process GO:0004871; signal transducer activity; molecular_function}	{NA}	{PF01627:Hpt domain}
transcript_HQ_AL3_Root_transcript20733/f2p0/1120	K14490	histidine-containing phosphotransfer peotein	1120	79.74	198.17	87.18	5.3	11.67	6.1	{ADE76343.1; unknown [Picea sitchensis]}	{sp|Q9ZNV9|AHP1_ARATH; Histidine-containing phosphotransfer protein 1 OS=Arabidopsis thaliana GN=AHP1 PE=1 SV=1}	{egr:104425318; K14490 AHP histidine-containing phosphotransfer peotein - ko04075; Environmental Information Processing; Signal transduction; Plant hormone signal transduction}	{At3g21510; KOG4747 Two-component phosphorelay intermediate involved in MAP kinase cascade regulation T Signal transduction mechanisms ;}	{GO:0004871; signal transducer activity; molecular_function GO:0000160; two-component signal transduction system (phosphorelay); biological_process}	{XM_010326771.2; PREDICTED: Solanum lycopersicum histidine-containing phosphotransfer protein 4-like (LOC101248225), mRNA}	{PF01627:Hpt domain}
transcript_HQ_AL3_Root_transcript21134/f2p0/1077	K14490	histidine-containing phosphotransfer peotein	1077	60.53	72.3	222.07	4.24	4.49	16.39	{OAE24201.1; hypothetical protein AXG93_2752s2180 [Marchantia polymorpha subsp. polymorpha]}	{sp|Q9ZNV9|AHP1_ARATH; Histidine-containing phosphotransfer protein 1 OS=Arabidopsis thaliana GN=AHP1 PE=1 SV=1}	{egr:104425318; K14490 AHP histidine-containing phosphotransfer peotein - ko04075; Environmental Information Processing; Signal transduction; Plant hormone signal transduction}	{At3g21510; KOG4747 Two-component phosphorelay intermediate involved in MAP kinase cascade regulation T Signal transduction mechanisms ;}	{GO:0000160; two-component signal transduction system (phosphorelay); biological_process GO:0004871; signal transducer activity; molecular_function}	{XM_009422244.2; PREDICTED: Musa acuminata subsp. malaccensis histidine-containing phosphotransfer protein 2 (LOC104000245), transcript variant X1, mRNA}	{PF01627:Hpt domain}
transcript_HQ_AL3_Root_transcript24227/f3p0/847	K14490	histidine-containing phosphotransfer peotein	NA	NA	NA	NA	NA	NA	NA	NA	NA	NA	NA	NA	NA	NA
transcript_HQ_AL3_Root_transcript2313/f5p0/2359	K14493	gibberellin receptor GID1	2359	171.75	880.54	212.57	4.57	20.74	5.93	{BAQ20607.1; gibberellin receptor GID1L2 [Lygodium japonicum]}	{sp|Q940G6|GID1C_ARATH; Gibberellin receptor GID1C OS=Arabidopsis thaliana GN=GID1C PE=1 SV=1}	{pmum:103344699; K14493 GID1 gibberellin receptor GID1 3.-.-.- ko04075; Environmental Information Processing; Signal transduction; Plant hormone signal transduction}	{At5g27320; KOG1515 Arylacetamide deacetylase V Defense mechanisms ;}	{GO:0008152; NA GO:0016787; hydrolase activity; molecular_function GO:0016788; hydrolase activity, acting on ester bonds; molecular_function GO:0009058; biosynthetic process; biological_process GO:0015996; chlorophyll catabolic process; biological_process GO:0047746; chlorophyllase activity; molecular_function GO:0005576; NA}	{XM_018983106.1; PREDICTED: Juglans regia gibberellin receptor GID1C (LOC109004533), mRNA}	{PF00975:Thioesterase domain PF07224:Chlorophyllase PF12740:Chlorophyllase enzyme PF10503:Esterase PHB depolymerase PF07859:alpha/beta hydrolase fold}
transcript_HQ_AL3_Root_transcript7419/f2p0/1784	K14493	gibberellin receptor GID1	1791	48.09	205.13	24.05	1.77	6.67	0.93	{BAQ20607.1; gibberellin receptor GID1L2 [Lygodium japonicum]}	{sp|Q940G6|GID1C_ARATH; Gibberellin receptor GID1C OS=Arabidopsis thaliana GN=GID1C PE=1 SV=1}	{pmum:103344699; K14493 GID1 gibberellin receptor GID1 3.-.-.- ko04075; Environmental Information Processing; Signal transduction; Plant hormone signal transduction}	{At5g27320; KOG1515 Arylacetamide deacetylase V Defense mechanisms ;}	{GO:0015996; chlorophyll catabolic process; biological_process GO:0047746; chlorophyllase activity; molecular_function GO:0016787; hydrolase activity; molecular_function GO:0008152; NA}	{XM_017778832.1; PREDICTED: Gossypium arboreum gibberellin receptor GID1B-like (LOC108476584), mRNA}	{PF07859:alpha/beta hydrolase fold PF12740:Chlorophyllase enzyme}
transcript_HQ_AL3_Root_transcript8133/f18p0/1733	K14493	gibberellin receptor GID1	NA	NA	NA	NA	NA	NA	NA	NA	NA	NA	NA	NA	NA	NA
transcript_HQ_AL3_Root_transcript8702/f3p0/1691	K14493	gibberellin receptor GID1	NA	NA	NA	NA	NA	NA	NA	NA	NA	NA	NA	NA	NA	NA
transcript_HQ_AL3_Root_transcript11174/f2p0/1561	K14492	two-component response regulator ARR-A family	1561	22.43	200.97	53.44	0.97	7.72	2.43	{XP_006470938.1; PREDICTED: two-component response regulator ARR9-like [Citrus sinensis]}	{sp|Q942A1|ORR4_ORYSJ; Two-component response regulator ORR4 OS=Oryza sativa subsp. japonica GN=RR4 PE=2 SV=1}	{cit:102628109; K14492 ARR-A two-component response regulator ARR-A family - ko04075; Environmental Information Processing; Signal transduction; Plant hormone signal transduction}	{At3g57040; KOG1601 GATA-4/5/6 transcription factors K Transcription ;}	{GO:0000160; two-component signal transduction system (phosphorelay); biological_process}	{NA}	{PF00072:Response regulator receiver domain}
transcript_HQ_AL3_Root_transcript16464/f3p0/1296	K14492	two-component response regulator ARR-A family	NA	NA	NA	NA	NA	NA	NA	NA	NA	NA	NA	NA	NA	NA
transcript_HQ_AL3_Root_transcript22021/f4p0/1077	K14492	two-component response regulator ARR-A family	1077	0	183.95	0	0	11.43	0	{XP_009391546.1; PREDICTED: two-component response regulator ORR9-like [Musa acuminata subsp. malaccensis]}	{sp|Q942A1|ORR4_ORYSJ; Two-component response regulator ORR4 OS=Oryza sativa subsp. japonica GN=RR4 PE=2 SV=1}	{pda:103701641; K14492 ARR-A two-component response regulator ARR-A family - ko04075; Environmental Information Processing; Signal transduction; Plant hormone signal transduction}	{At3g57040; KOG1601 GATA-4/5/6 transcription factors K Transcription ;}	{GO:0016740; transferase activity; molecular_function GO:0008242; omega peptidase activity; molecular_function GO:0000160; two-component signal transduction system (phosphorelay); biological_process GO:0004197; cysteine-type endopeptidase activity; molecular_function}	{XM_010113658.1; Morus notabilis Two-component response regulator partial mRNA}	{PF00072:Response regulator receiver domain PF08715:Papain like viral protease}
transcript_HQ_AL3_Root_transcript10961/f5p0/1577	K14498	serine/threonine-protein kinase SRK2	1576	837.12	999.98	1079.1	35.87	37.95	48.56	{XP_001777278.1; predicted protein [Physcomitrella patens]}	{sp|Q0D4J7|SAPK2_ORYSJ; Serine/threonine-protein kinase SAPK2 OS=Oryza sativa subsp. japonica GN=SAPK2 PE=1 SV=1}	{pmum:103318895; K14498 SNRK2 serine/threonine-protein kinase SRK2 2.7.11.1 ko04016; Environmental Information Processing; Signal transduction; MAPK signaling pathway - plant | ko04075; Environmental Information Processing; Signal transduction; Plant hormone signal transduction}	{At4g33950; KOG0583 Serine/threonine protein kinase T Signal transduction mechanisms ;}	{GO:0006468; protein phosphorylation; biological_process GO:0004672; protein kinase activity; molecular_function GO:0005524; ATP binding; molecular_function}	{XM_019371211.1; PREDICTED: Nicotiana attenuata serine/threonine-protein kinase SRK2H (LOC109208160), mRNA}	{PF07714:Protein tyrosine kinase PF00069:Protein kinase domain}
transcript_HQ_AL3_Root_transcript12849/f5p0/1467	K14498	serine/threonine-protein kinase SRK2	1466	219.3	261	345.09	10.28	10.83	16.99	{CEO16426.1; sucrose non-fermenting 1-related protein kinase 2 family member [Marchantia polymorpha]}	{sp|Q0D4J7|SAPK2_ORYSJ; Serine/threonine-protein kinase SAPK2 OS=Oryza sativa subsp. japonica GN=SAPK2 PE=1 SV=1}	{vvi:100260262; K14498 SNRK2 serine/threonine-protein kinase SRK2 2.7.11.1 ko04016; Environmental Information Processing; Signal transduction; MAPK signaling pathway - plant | ko04075; Environmental Information Processing; Signal transduction; Plant hormone signal transduction}	{At4g33950; KOG0583 Serine/threonine protein kinase T Signal transduction mechanisms ;}	{GO:0005524; ATP binding; molecular_function GO:0006468; protein phosphorylation; biological_process GO:0004672; protein kinase activity; molecular_function}	{BT107160.1; Picea glauca clone GQ03103_I03 mRNA sequence}	{PF00069:Protein kinase domain PF07714:Protein tyrosine kinase}
transcript_HQ_AL3_Root_transcript10383/f9p0/1580	K14498	serine/threonine-protein kinase SRK2	1580	1397.08	2817.6	1606.36	59.68	106.6	72.07	{XP_001778501.1; predicted protein [Physcomitrella patens]}	{sp|Q940H6|SRK2E_ARATH; Serine/threonine-protein kinase SRK2E OS=Arabidopsis thaliana GN=SRK2E PE=1 SV=1}	{var:108330572; K14498 SNRK2 serine/threonine-protein kinase SRK2 2.7.11.1 ko04016; Environmental Information Processing; Signal transduction; MAPK signaling pathway - plant | ko04075; Environmental Information Processing; Signal transduction; Plant hormone signal transduction}	{At4g33950; KOG0583 Serine/threonine protein kinase T Signal transduction mechanisms ;}	{GO:0005524; ATP binding; molecular_function GO:0006468; protein phosphorylation; biological_process GO:0004672; protein kinase activity; molecular_function}	{XM_003524529.3; PREDICTED: Glycine max serine/threonine-protein kinase SAPK10-like (LOC100801175), mRNA}	{PF07714:Protein tyrosine kinase PF00069:Protein kinase domain}
transcript_HQ_AL3_Root_transcript10512/f3p0/1598	K14498	serine/threonine-protein kinase SRK2	NA	NA	NA	NA	NA	NA	NA	NA	NA	NA	NA	NA	NA	NA
transcript_HQ_AL3_Root_transcript11735/f12p0/1447	K14498	serine/threonine-protein kinase SRK2	1447	32.24	467.85	313.58	1.54	19.74	15.7	{XP_001778501.1; predicted protein [Physcomitrella patens]}	{sp|Q7XQP4|SAPK7_ORYSJ; Serine/threonine-protein kinase SAPK7 OS=Oryza sativa subsp. japonica GN=SAPK7 PE=2 SV=2}	{vvi:100259302; K14498 SNRK2 serine/threonine-protein kinase SRK2 2.7.11.1 ko04016; Environmental Information Processing; Signal transduction; MAPK signaling pathway - plant | ko04075; Environmental Information Processing; Signal transduction; Plant hormone signal transduction}	{At4g33950; KOG0583 Serine/threonine protein kinase T Signal transduction mechanisms ;}	{GO:0004672; protein kinase activity; molecular_function GO:0006468; protein phosphorylation; biological_process GO:0005524; ATP binding; molecular_function}	{XM_012981525.1; PREDICTED: Erythranthe guttatus serine/threonine-protein kinase SRK2E (LOC105957587), mRNA}	{PF07714:Protein tyrosine kinase PF00069:Protein kinase domain}
transcript_HQ_AL3_Root_transcript16684/f3p0/1313	K14498	serine/threonine-protein kinase SRK2	1313	149.01	120.9	116.41	8.03	5.77	6.6	{XP_001778501.1; predicted protein [Physcomitrella patens]}	{sp|Q0D4J7|SAPK2_ORYSJ; Serine/threonine-protein kinase SAPK2 OS=Oryza sativa subsp. japonica GN=SAPK2 PE=1 SV=1}	{vvi:100260262; K14498 SNRK2 serine/threonine-protein kinase SRK2 2.7.11.1 ko04016; Environmental Information Processing; Signal transduction; MAPK signaling pathway - plant | ko04075; Environmental Information Processing; Signal transduction; Plant hormone signal transduction}	{At4g33950; KOG0583 Serine/threonine protein kinase T Signal transduction mechanisms ;}	{GO:0016020; membrane; cellular_component GO:0006468; protein phosphorylation; biological_process GO:0004672; protein kinase activity; molecular_function GO:0005524; ATP binding; molecular_function GO:0016773; phosphotransferase activity, alcohol group as acceptor; molecular_function}	{XM_002262690.3; PREDICTED: Vitis vinifera serine/threonine-protein kinase SAPK3 (LOC100243594), mRNA}	{PF06293:Lipopolysaccharide kinase (Kdo/WaaP) family PF07714:Protein tyrosine kinase PF00069:Protein kinase domain}
transcript_HQ_AL3_Root_transcript7189/f5p0/1811	K14498	serine/threonine-protein kinase SRK2	NA	NA	NA	NA	NA	NA	NA	NA	NA	NA	NA	NA	NA	NA
transcript_HQ_AL3_Root_transcript7345/f3p0/1804	K14498	serine/threonine-protein kinase SRK2	1804	446.95	1331.47	960.78	16.26	42.9	36.7	{XP_001778501.1; predicted protein [Physcomitrella patens]}	{sp|Q7XQP4|SAPK7_ORYSJ; Serine/threonine-protein kinase SAPK7 OS=Oryza sativa subsp. japonica GN=SAPK7 PE=2 SV=2}	{pop:POPTR_0003s08240g; K14498 SNRK2 serine/threonine-protein kinase SRK2 2.7.11.1 ko04016; Environmental Information Processing; Signal transduction; MAPK signaling pathway - plant | ko04075; Environmental Information Processing; Signal transduction; Plant hormone signal transduction}	{At4g33950; KOG0583 Serine/threonine protein kinase T Signal transduction mechanisms ;}	{GO:0004672; protein kinase activity; molecular_function GO:0006468; protein phosphorylation; biological_process GO:0005524; ATP binding; molecular_function}	{XM_010276209.2; PREDICTED: Nelumbo nucifera serine/threonine-protein kinase SAPK3-like (LOC104609824), mRNA}	{PF07714:Protein tyrosine kinase PF00069:Protein kinase domain}
transcript_HQ_AL3_Root_transcript8279/f2p0/1739	K14498	serine/threonine-protein kinase SRK2	1738	0	0	24.73	0	0	0.99	{XP_001778501.1; predicted protein [Physcomitrella patens]}	{sp|Q7XQP4|SAPK7_ORYSJ; Serine/threonine-protein kinase SAPK7 OS=Oryza sativa subsp. japonica GN=SAPK7 PE=2 SV=2}	{vvi:100259302; K14498 SNRK2 serine/threonine-protein kinase SRK2 2.7.11.1 ko04016; Environmental Information Processing; Signal transduction; MAPK signaling pathway - plant | ko04075; Environmental Information Processing; Signal transduction; Plant hormone signal transduction}	{At4g33950; KOG0583 Serine/threonine protein kinase T Signal transduction mechanisms ;}	{GO:0005524; ATP binding; molecular_function GO:0006468; protein phosphorylation; biological_process GO:0004672; protein kinase activity; molecular_function}	{XM_012981525.1; PREDICTED: Erythranthe guttatus serine/threonine-protein kinase SRK2E (LOC105957587), mRNA}	{PF00069:Protein kinase domain PF07714:Protein tyrosine kinase}
transcript_HQ_AL3_Root_transcript12632/f4p0/1479	K14506	jasmonic acid-amino synthetase	1479	427	613	68	19.79	25.17	3.31	{XP_020098477.1; jasmonic acid-amido synthetase JAR1-like isoform X1 [Ananas comosus]}	{sp|Q6I581|GH35_ORYSJ; Jasmonic acid-amido synthetase JAR1 OS=Oryza sativa subsp. japonica GN=GH3.5 PE=2 SV=1}	{pda:103708344; K14506 JAR1 jasmonic acid-amino synthetase - ko04075; Environmental Information Processing; Signal transduction; Plant hormone signal transduction}	{NA}	{NA}	{XM_016312525.1; PREDICTED: Arachis ipaensis jasmonic acid-amido synthetase JAR1-like (LOC107610474), mRNA}	{NA}
transcript_HQ_AL3_Root_transcript1269/f2p0/2616	K14506	jasmonic acid-amino synthetase	2616	168.11	281.47	683.94	3.98	5.9	16.97	{XP_010266453.1; PREDICTED: jasmonic acid-amido synthetase JAR1-like [Nelumbo nucifera]}	{sp|Q6I581|GH35_ORYSJ; Jasmonic acid-amido synthetase JAR1 OS=Oryza sativa subsp. japonica GN=GH3.5 PE=2 SV=1}	{pda:103708705; K14506 JAR1 jasmonic acid-amino synthetase - ko04075; Environmental Information Processing; Signal transduction; Plant hormone signal transduction}	{NA}	{NA}	{NA}	{NA}
transcript_HQ_AL3_Root_transcript1933/f2p0/2445	K14506	jasmonic acid-amino synthetase	NA	NA	NA	NA	NA	NA	NA	NA	NA	NA	NA	NA	NA	NA
transcript_HQ_AL3_Root_transcript2544/f2p0/2322	K14506	jasmonic acid-amino synthetase	NA	NA	NA	NA	NA	NA	NA	NA	NA	NA	NA	NA	NA	NA
transcript_HQ_AL3_Root_transcript6260/f6p0/1882	K14506	jasmonic acid-amino synthetase	1882	337	836	574	11.66	25.61	20.84	{XP_001764319.1; predicted protein [Physcomitrella patens]}	{sp|Q6I581|GH35_ORYSJ; Jasmonic acid-amido synthetase JAR1 OS=Oryza sativa subsp. japonica GN=GH3.5 PE=2 SV=1}	{gra:105791543; K14506 JAR1 jasmonic acid-amino synthetase - ko04075; Environmental Information Processing; Signal transduction; Plant hormone signal transduction}	{NA}	{NA}	{NA}	{NA}
transcript_HQ_AL3_Root_transcript9329/f2p0/1667	K14506	jasmonic acid-amino synthetase	1667	94.83	164.48	367.18	3.79	5.83	15.43	{XP_002458175.1; hypothetical protein SORBIDRAFT_03g028240 [Sorghum bicolor]}	{sp|Q6I581|GH35_ORYSJ; Jasmonic acid-amido synthetase JAR1 OS=Oryza sativa subsp. japonica GN=GH3.5 PE=2 SV=1}	{sita:101781042; K14506 JAR1 jasmonic acid-amino synthetase - ko04075; Environmental Information Processing; Signal transduction; Plant hormone signal transduction}	{NA}	{NA}	{NA}	{NA}
transcript_HQ_AL3_Root_transcript2725/f2p0/2280	K14500	BR-signaling kinase	2281	474.73	1548.13	1639.71	13.13	37.9	47.57	{OAE18262.1; hypothetical protein AXG93_723s1140 [Marchantia polymorpha subsp. polymorpha]}	{sp|Q944A7|Y4523_ARATH; Probable serine/threonine-protein kinase At4g35230 OS=Arabidopsis thaliana GN=At4g35230 PE=1 SV=1}	{smo:SELMODRAFT_103506; K14500 BSK BR-signaling kinase 2.7.11.1 ko04075; Environmental Information Processing; Signal transduction; Plant hormone signal transduction}	{NA}	{GO:0005524; ATP binding; molecular_function GO:0006468; protein phosphorylation; biological_process GO:0004672; protein kinase activity; molecular_function}	{XM_002299803.2; Populus trichocarpa kinase family protein (POPTR_0001s25360g) mRNA, complete cds}	{PF07714:Protein tyrosine kinase PF00069:Protein kinase domain}
transcript_HQ_AL3_Root_transcript2238/f2p0/2329	K14500	BR-signaling kinase	2328	80.1	274.63	0	2.16	6.57	0	{XP_006828955.1; PREDICTED: probable serine/threonine-protein kinase At4g35230 [Amborella trichopoda]}	{sp|Q944A7|Y4523_ARATH; Probable serine/threonine-protein kinase At4g35230 OS=Arabidopsis thaliana GN=At4g35230 PE=1 SV=1}	{smo:SELMODRAFT_103506; K14500 BSK BR-signaling kinase 2.7.11.1 ko04075; Environmental Information Processing; Signal transduction; Plant hormone signal transduction}	{NA}	{GO:0004672; protein kinase activity; molecular_function GO:0006468; protein phosphorylation; biological_process GO:0005524; ATP binding; molecular_function}	{XM_010652656.1; PREDICTED: Vitis vinifera probable serine/threonine-protein kinase At5g41260 (LOC100256923), mRNA}	{PF00069:Protein kinase domain PF07714:Protein tyrosine kinase}
transcript_HQ_AL3_Root_transcript2339/f4p0/2370	K14500	BR-signaling kinase	NA	NA	NA	NA	NA	NA	NA	NA	NA	NA	NA	NA	NA	NA
transcript_HQ_AL3_Root_transcript6535/f2p0/1920	K14500	BR-signaling kinase	1914	81.99	0	150.54	2.78	0	5.36	{XP_002975669.1; hypothetical protein SELMODRAFT_103506, partial [Selaginella moellendorffii]}	{sp|Q944A7|Y4523_ARATH; Probable serine/threonine-protein kinase At4g35230 OS=Arabidopsis thaliana GN=At4g35230 PE=1 SV=1}	{smo:SELMODRAFT_103506; K14500 BSK BR-signaling kinase 2.7.11.1 ko04075; Environmental Information Processing; Signal transduction; Plant hormone signal transduction}	{NA}	{GO:0005524; ATP binding; molecular_function GO:0006468; protein phosphorylation; biological_process GO:0004672; protein kinase activity; molecular_function}	{XM_010652656.1; PREDICTED: Vitis vinifera probable serine/threonine-protein kinase At5g41260 (LOC100256923), mRNA}	{PF00069:Protein kinase domain PF07714:Protein tyrosine kinase}
transcript_HQ_AL3_Root_transcript4795/f2p0/2016	K14500	BR-signaling kinase	2016	530.6	1067.03	1251.08	16.93	30.15	41.89	{XP_002975669.1; hypothetical protein SELMODRAFT_103506, partial [Selaginella moellendorffii]}	{sp|Q944A7|Y4523_ARATH; Probable serine/threonine-protein kinase At4g35230 OS=Arabidopsis thaliana GN=At4g35230 PE=1 SV=1}	{smo:SELMODRAFT_103506; K14500 BSK BR-signaling kinase 2.7.11.1 ko04075; Environmental Information Processing; Signal transduction; Plant hormone signal transduction}	{NA}	{GO:0005524; ATP binding; molecular_function GO:0004672; protein kinase activity; molecular_function GO:0006468; protein phosphorylation; biological_process}	{XM_002299803.2; Populus trichocarpa kinase family protein (POPTR_0001s25360g) mRNA, complete cds}	{PF00069:Protein kinase domain PF07714:Protein tyrosine kinase}
transcript_HQ_AL3_Root_transcript5732/f2p0/1945	K14500	BR-signaling kinase	1945	35.3	399.19	331.75	1.17	11.76	11.59	{XP_002975669.1; hypothetical protein SELMODRAFT_103506, partial [Selaginella moellendorffii]}	{sp|Q944A7|Y4523_ARATH; Probable serine/threonine-protein kinase At4g35230 OS=Arabidopsis thaliana GN=At4g35230 PE=1 SV=1}	{smo:SELMODRAFT_103506; K14500 BSK BR-signaling kinase 2.7.11.1 ko04075; Environmental Information Processing; Signal transduction; Plant hormone signal transduction}	{NA}	{GO:0005524; ATP binding; molecular_function GO:0006468; protein phosphorylation; biological_process GO:0004672; protein kinase activity; molecular_function}	{XM_002299803.2; Populus trichocarpa kinase family protein (POPTR_0001s25360g) mRNA, complete cds}	{PF07714:Protein tyrosine kinase PF00069:Protein kinase domain}
transcript_HQ_AL3_Root_transcript4872/f2p0/2012	K14500	BR-signaling kinase	2012	26.34	190.92	44.45	0.84	5.41	1.49	{OAE18262.1; hypothetical protein AXG93_723s1140 [Marchantia polymorpha subsp. polymorpha]}	{sp|Q944A7|Y4523_ARATH; Probable serine/threonine-protein kinase At4g35230 OS=Arabidopsis thaliana GN=At4g35230 PE=1 SV=1}	{smo:SELMODRAFT_103506; K14500 BSK BR-signaling kinase 2.7.11.1 ko04075; Environmental Information Processing; Signal transduction; Plant hormone signal transduction}	{NA}	{GO:0004672; protein kinase activity; molecular_function GO:0006468; protein phosphorylation; biological_process GO:0005524; ATP binding; molecular_function}	{XM_017395931.1; PREDICTED: Daucus carota subsp. sativus probable serine/threonine-protein kinase At5g41260 (LOC108222043), transcript variant X2, mRNA}	{PF07714:Protein tyrosine kinase PF00069:Protein kinase domain}
transcript_HQ_AL3_Root_transcript145/f2p0/3530	K14509	ethylene receptor	3536	277.12	803.83	762.14	4.7	12.06	13.54	{OAE34310.1; hypothetical protein AXG93_3235s1130 [Marchantia polymorpha subsp. polymorpha]}	{sp|Q9XH57|ETR2_PELHO; Ethylene receptor 2 OS=Pelargonium hortorum GN=ETR2 PE=2 SV=1}	{ppp:PHYPADRAFT_209543; K14509 ETR, ERS ethylene receptor 2.7.13.- ko04016; Environmental Information Processing; Signal transduction; MAPK signaling pathway - plant | ko04075; Environmental Information Processing; Signal transduction; Plant hormone signal transduction}	{At1g66340; KOG0519 Sensory transduction histidine kinase T Signal transduction mechanisms ;}	{GO:0000155; two-component sensor activity; molecular_function GO:0007165; signal transduction; biological_process GO:0005515; protein binding; molecular_function}	{XM_001774357.1; Physcomitrella patens subsp. patens ETR7 ethylene receptor (ETR7) mRNA, complete cds}	{PF00512:His Kinase A (phospho-acceptor) domain PF13492:GAF domain PF01590:GAF domain}
transcript_HQ_AL3_Root_transcript204/f3p0/3443	K14509	ethylene receptor	3442	351.88	826.17	740.86	6.14	12.77	13.56	{OAE34310.1; hypothetical protein AXG93_3235s1130 [Marchantia polymorpha subsp. polymorpha]}	{sp|Q9XH57|ETR2_PELHO; Ethylene receptor 2 OS=Pelargonium hortorum GN=ETR2 PE=2 SV=1}	{ppp:PHYPADRAFT_209543; K14509 ETR, ERS ethylene receptor 2.7.13.- ko04016; Environmental Information Processing; Signal transduction; MAPK signaling pathway - plant | ko04075; Environmental Information Processing; Signal transduction; Plant hormone signal transduction}	{At1g66340; KOG0519 Sensory transduction histidine kinase T Signal transduction mechanisms ;}	{GO:0005515; protein binding; molecular_function GO:0007165; signal transduction; biological_process GO:0000155; two-component sensor activity; molecular_function}	{XM_001774357.1; Physcomitrella patens subsp. patens ETR7 ethylene receptor (ETR7) mRNA, complete cds}	{PF13492:GAF domain PF00512:His Kinase A (phospho-acceptor) domain PF01590:GAF domain}
transcript_HQ_AL3_Root_transcript14592/f2p0/1410	K13464	jasmonate ZIM domain-containing protein	1410	158.05	62.28	157.27	7.78	2.72	8.13	{OAE22702.1; hypothetical protein AXG93_2675s1360 [Marchantia polymorpha subsp. polymorpha]}	{NA}	{smo:SELMODRAFT_415314; K13464 JAZ jasmonate ZIM domain-containing protein - ko04075; Environmental Information Processing; Signal transduction; Plant hormone signal transduction}	{NA}	{GO:0005515; protein binding; molecular_function}	{NA}	{PF06203:CCT motif}
transcript_HQ_AL3_Root_transcript10981/f3p0/1562	K13464	jasmonate ZIM domain-containing protein	NA	NA	NA	NA	NA	NA	NA	NA	NA	NA	NA	NA	NA	NA
transcript_HQ_AL3_Root_transcript12038/f7p0/1483	K13464	jasmonate ZIM domain-containing protein	NA	NA	NA	NA	NA	NA	NA	NA	NA	NA	NA	NA	NA	NA
transcript_HQ_AL3_Root_transcript11129/f2p0/1562	K13464	jasmonate ZIM domain-containing protein	1562	70.59	361.52	365.94	3.06	13.87	16.65	{OAE22702.1; hypothetical protein AXG93_2675s1360 [Marchantia polymorpha subsp. polymorpha]}	{sp|Q8W4J8|TIF7_ARATH; Protein TIFY 7 OS=Arabidopsis thaliana GN=TIFY7 PE=1 SV=2}	{bna:106347362; K13464 JAZ jasmonate ZIM domain-containing protein - ko04075; Environmental Information Processing; Signal transduction; Plant hormone signal transduction}	{NA}	{NA}	{NA}	{NA}
transcript_HQ_AL3_Root_transcript12144/f22p0/1502	K13464	jasmonate ZIM domain-containing protein	NA	NA	NA	NA	NA	NA	NA	NA	NA	NA	NA	NA	NA	NA
transcript_HQ_AL3_Root_transcript10455/f8p0/1595	K13464	jasmonate ZIM domain-containing protein	NA	NA	NA	NA	NA	NA	NA	NA	NA	NA	NA	NA	NA	NA
transcript_HQ_AL3_Root_transcript13256/f2p0/1475	K13464	jasmonate ZIM domain-containing protein	1476	0	88.79	33.94	0	3.65	1.66	{OAE22702.1; hypothetical protein AXG93_2675s1360 [Marchantia polymorpha subsp. polymorpha]}	{sp|A2YNP2|TI10B_ORYSI; Protein TIFY 10b OS=Oryza sativa subsp. indica GN=TIFY10B PE=3 SV=1}	{pper:PRUPE_ppa009778mg; K13464 JAZ jasmonate ZIM domain-containing protein - ko04075; Environmental Information Processing; Signal transduction; Plant hormone signal transduction}	{NA}	{GO:0005515; protein binding; molecular_function}	{NA}	{PF06203:CCT motif}
transcript_HQ_AL3_Root_transcript11644/f2p0/1529	K13464	jasmonate ZIM domain-containing protein	1529	41.49	0	30.97	1.85	0	1.45	{OAE22702.1; hypothetical protein AXG93_2675s1360 [Marchantia polymorpha subsp. polymorpha]}	{sp|Q84R94|TI10A_ORYSJ; Protein TIFY 10a OS=Oryza sativa subsp. japonica GN=TIFY10A PE=1 SV=1}	{bna:106347328; K13464 JAZ jasmonate ZIM domain-containing protein - ko04075; Environmental Information Processing; Signal transduction; Plant hormone signal transduction}	{NA}	{GO:0005515; protein binding; molecular_function}	{NA}	{PF06203:CCT motif}
transcript_HQ_AL3_Root_transcript19045/f2p0/1189	K13464	jasmonate ZIM domain-containing protein	1189	64.93	125.43	44.47	3.98	6.82	2.87	{OAE22702.1; hypothetical protein AXG93_2675s1360 [Marchantia polymorpha subsp. polymorpha]}	{sp|Q8H395|TI10B_ORYSJ; Protein TIFY 10b OS=Oryza sativa subsp. japonica GN=TIFY10B PE=1 SV=1}	{pper:PRUPE_ppa009778mg; K13464 JAZ jasmonate ZIM domain-containing protein - ko04075; Environmental Information Processing; Signal transduction; Plant hormone signal transduction}	{NA}	{GO:0005515; protein binding; molecular_function}	{NA}	{PF06203:CCT motif}
transcript_HQ_AL3_Root_transcript19965/f2p0/1100	K13464	jasmonate ZIM domain-containing protein	1101	127.63	447.97	298.75	8.68	27.01	21.39	{OAE22702.1; hypothetical protein AXG93_2675s1360 [Marchantia polymorpha subsp. polymorpha]}	{sp|A2YNP2|TI10B_ORYSI; Protein TIFY 10b OS=Oryza sativa subsp. indica GN=TIFY10B PE=3 SV=1}	{cam:101495051; K13464 JAZ jasmonate ZIM domain-containing protein - ko04075; Environmental Information Processing; Signal transduction; Plant hormone signal transduction}	{NA}	{GO:0005515; protein binding; molecular_function}	{NA}	{PF06203:CCT motif}
transcript_HQ_AL3_Root_transcript17680/f2p0/1243	K13464	jasmonate ZIM domain-containing protein	1243	65.9	184.22	90.29	3.81	9.45	5.49	{OAE22702.1; hypothetical protein AXG93_2675s1360 [Marchantia polymorpha subsp. polymorpha]}	{sp|A2YNP2|TI10B_ORYSI; Protein TIFY 10b OS=Oryza sativa subsp. indica GN=TIFY10B PE=3 SV=1}	{pop:POPTR_0003s06670g; K13464 JAZ jasmonate ZIM domain-containing protein - ko04075; Environmental Information Processing; Signal transduction; Plant hormone signal transduction}	{NA}	{GO:0005515; protein binding; molecular_function}	{NA}	{PF06203:CCT motif}
transcript_HQ_AL3_Root_transcript19498/f5p0/1161	K13464	jasmonate ZIM domain-containing protein	1161	294	1276	1747	18.62	71.61	116.4	{ABR16076.1; unknown [Picea sitchensis]}	{sp|Q84R94|TI10A_ORYSJ; Protein TIFY 10a OS=Oryza sativa subsp. japonica GN=TIFY10A PE=1 SV=1}	{pxb:103943066; K13464 JAZ jasmonate ZIM domain-containing protein - ko04075; Environmental Information Processing; Signal transduction; Plant hormone signal transduction}	{NA}	{NA}	{NA}	{NA}
transcript_HQ_AL3_Root_transcript20401/f9p0/1130	K13464	jasmonate ZIM domain-containing protein	1130	1818.33	5540.67	4715.57	119.41	322.48	325.89	{ABR16381.1; unknown [Picea sitchensis]}	{sp|Q6ES51|TIF6B_ORYSJ; Protein TIFY 6b OS=Oryza sativa subsp. japonica GN=TIFY6B PE=1 SV=1}	{nnu:104605341; K13464 JAZ jasmonate ZIM domain-containing protein - ko04075; Environmental Information Processing; Signal transduction; Plant hormone signal transduction}	{NA}	{GO:0005515; protein binding; molecular_function}	{NA}	{PF06203:CCT motif}
transcript_HQ_AL3_Root_transcript17162/f5p0/1265	K13464	jasmonate ZIM domain-containing protein	1265	424	1043	637	23.98	52.26	37.88	{XP_001785097.1; predicted protein [Physcomitrella patens]}	{sp|Q84R94|TI10A_ORYSJ; Protein TIFY 10a OS=Oryza sativa subsp. japonica GN=TIFY10A PE=1 SV=1}	{vvi:100254231; K13464 JAZ jasmonate ZIM domain-containing protein - ko04075; Environmental Information Processing; Signal transduction; Plant hormone signal transduction}	{NA}	{NA}	{NA}	{NA}
transcript_HQ_AL3_Root_transcript22639/f3p0/989	K13464	jasmonate ZIM domain-containing protein	989	79.99	559.5	79	6.32	39.17	6.57	{NA}	{NA}	{mus:103970778; K13464 JAZ jasmonate ZIM domain-containing protein - ko04075; Environmental Information Processing; Signal transduction; Plant hormone signal transduction}	{NA}	{GO:0005515; protein binding; molecular_function}	{NA}	{PF06203:CCT motif}
transcript_HQ_AL3_Root_transcript24458/f5p0/835	K13464	jasmonate ZIM domain-containing protein	NA	NA	NA	NA	NA	NA	NA	NA	NA	NA	NA	NA	NA	NA
transcript_HQ_AL3_Root_transcript23647/f31p0/884	K13464	jasmonate ZIM domain-containing protein	NA	NA	NA	NA	NA	NA	NA	NA	NA	NA	NA	NA	NA	NA
transcript_HQ_AL3_Root_transcript21131/f2p0/1061	K13464	jasmonate ZIM domain-containing protein	1060	170.58	244.33	178.36	12.22	15.52	13.46	{OAE22702.1; hypothetical protein AXG93_2675s1360 [Marchantia polymorpha subsp. polymorpha]}	{sp|A2YNP2|TI10B_ORYSI; Protein TIFY 10b OS=Oryza sativa subsp. indica GN=TIFY10B PE=3 SV=1}	{pop:POPTR_0003s06670g; K13464 JAZ jasmonate ZIM domain-containing protein - ko04075; Environmental Information Processing; Signal transduction; Plant hormone signal transduction}	{NA}	{GO:0005515; protein binding; molecular_function}	{NA}	{PF06203:CCT motif}
transcript_HQ_AL3_Root_transcript21161/f2p0/1068	K13464	jasmonate ZIM domain-containing protein	NA	NA	NA	NA	NA	NA	NA	NA	NA	NA	NA	NA	NA	NA
transcript_HQ_AL3_Root_transcript22022/f2p0/1032	K13464	jasmonate ZIM domain-containing protein	1032	214.01	364.65	402.42	15.92	24.04	31.52	{OAE22702.1; hypothetical protein AXG93_2675s1360 [Marchantia polymorpha subsp. polymorpha]}	{sp|Q84R94|TI10A_ORYSJ; Protein TIFY 10a OS=Oryza sativa subsp. japonica GN=TIFY10A PE=1 SV=1}	{pop:POPTR_0003s06670g; K13464 JAZ jasmonate ZIM domain-containing protein - ko04075; Environmental Information Processing; Signal transduction; Plant hormone signal transduction}	{NA}	{GO:0005515; protein binding; molecular_function}	{NA}	{PF06203:CCT motif}
transcript_HQ_AL3_Root_transcript21235/f3p0/1168	K13464	jasmonate ZIM domain-containing protein	1168	0	105.65	0	0	5.88	0	{OAE22702.1; hypothetical protein AXG93_2675s1360 [Marchantia polymorpha subsp. polymorpha]}	{sp|A2YNP2|TI10B_ORYSI; Protein TIFY 10b OS=Oryza sativa subsp. indica GN=TIFY10B PE=3 SV=1}	{pop:POPTR_0003s06670g; K13464 JAZ jasmonate ZIM domain-containing protein - ko04075; Environmental Information Processing; Signal transduction; Plant hormone signal transduction}	{NA}	{GO:0005515; protein binding; molecular_function}	{NA}	{PF06203:CCT motif}
transcript_HQ_AL3_Root_transcript22127/f3p0/1027	K13464	jasmonate ZIM domain-containing protein	1027	147.79	327.84	119.77	11.07	21.76	9.45	{OAE22702.1; hypothetical protein AXG93_2675s1360 [Marchantia polymorpha subsp. polymorpha]}	{sp|Q8H395|TI10B_ORYSJ; Protein TIFY 10b OS=Oryza sativa subsp. japonica GN=TIFY10B PE=1 SV=1}	{bna:106395195; K13464 JAZ jasmonate ZIM domain-containing protein - ko04075; Environmental Information Processing; Signal transduction; Plant hormone signal transduction}	{NA}	{GO:0005515; protein binding; molecular_function}	{NA}	{PF06203:CCT motif}
transcript_HQ_AL3_Root_transcript23038/f4p0/1045	K13464	jasmonate ZIM domain-containing protein	1045	21.95	137.96	17.45	1.6	8.94	1.34	{OAE22702.1; hypothetical protein AXG93_2675s1360 [Marchantia polymorpha subsp. polymorpha]}	{sp|Q8H395|TI10B_ORYSJ; Protein TIFY 10b OS=Oryza sativa subsp. japonica GN=TIFY10B PE=1 SV=1}	{pper:PRUPE_ppa009778mg; K13464 JAZ jasmonate ZIM domain-containing protein - ko04075; Environmental Information Processing; Signal transduction; Plant hormone signal transduction}	{NA}	{GO:0005515; protein binding; molecular_function}	{NA}	{PF06203:CCT motif}
transcript_HQ_AL3_Root_transcript23142/f2p0/951	K13464	jasmonate ZIM domain-containing protein	950	1734.52	4354.94	6046.83	145.1	323.04	533.15	{OAE22702.1; hypothetical protein AXG93_2675s1360 [Marchantia polymorpha subsp. polymorpha]}	{sp|Q58G47|TIF6A_ARATH; Protein TIFY 6A OS=Arabidopsis thaliana GN=TIFY6A PE=1 SV=1}	{smo:SELMODRAFT_415314; K13464 JAZ jasmonate ZIM domain-containing protein - ko04075; Environmental Information Processing; Signal transduction; Plant hormone signal transduction}	{NA}	{GO:0005515; protein binding; molecular_function GO:0098599; NA}	{NA}	{PF02089:Palmitoyl protein thioesterase PF06203:CCT motif}
transcript_HQ_AL3_Root_transcript4411/f2p0/2053	K13464	jasmonate ZIM domain-containing protein	2053	220.17	637.99	323.31	6.88	17.65	10.6	{OAE22702.1; hypothetical protein AXG93_2675s1360 [Marchantia polymorpha subsp. polymorpha]}	{NA}	{smo:SELMODRAFT_415314; K13464 JAZ jasmonate ZIM domain-containing protein - ko04075; Environmental Information Processing; Signal transduction; Plant hormone signal transduction}	{NA}	{GO:0005515; protein binding; molecular_function}	{NA}	{PF06203:CCT motif}
transcript_HQ_AL3_Root_transcript3926/f2p0/2110	K13464	jasmonate ZIM domain-containing protein	2110	2764.29	3316.63	3434.69	83.64	88.85	109.04	{ABR16381.1; unknown [Picea sitchensis]}	{sp|Q6ES51|TIF6B_ORYSJ; Protein TIFY 6b OS=Oryza sativa subsp. japonica GN=TIFY6B PE=1 SV=1}	{nnu:104605341; K13464 JAZ jasmonate ZIM domain-containing protein - ko04075; Environmental Information Processing; Signal transduction; Plant hormone signal transduction}	{NA}	{NA}	{NA}	{NA}
transcript_HQ_AL3_Root_transcript9051/f13p0/1652	K13464	jasmonate ZIM domain-containing protein	1651	1520.54	5032.24	4271.15	61.56	180.42	181.57	{ABR16381.1; unknown [Picea sitchensis]}	{sp|Q6ES51|TIF6B_ORYSJ; Protein TIFY 6b OS=Oryza sativa subsp. japonica GN=TIFY6B PE=1 SV=1}	{nnu:104605341; K13464 JAZ jasmonate ZIM domain-containing protein - ko04075; Environmental Information Processing; Signal transduction; Plant hormone signal transduction}	{NA}	{NA}	{NA}	{NA}
transcript_HQ_AL3_Root_transcript2023/f2p0/2413	K12126	phytochrome-interacting factor 3	NA	NA	NA	NA	NA	NA	NA	NA	NA	NA	NA	NA	NA	NA
transcript_HQ_AL3_Root_transcript3951/f4p0/2103	K12126	phytochrome-interacting factor 3	2103	65.22	78.56	96.02	1.98	2.11	3.06	{XP_008800314.1; PREDICTED: transcription factor PIF3-like isoform X1 [Phoenix dactylifera]}	{sp|Q9FUA4|SPT_ARATH; Transcription factor SPATULA OS=Arabidopsis thaliana GN=SPT PE=1 SV=1}	{egu:105040114; K12126 PIF3 phytochrome-interacting factor 3 - ko04075; Environmental Information Processing; Signal transduction; Plant hormone signal transduction | ko04712; Organismal Systems; Environmental adaptation; Circadian rhythm - plant}	{NA}	{GO:0046983; protein dimerization activity; molecular_function GO:0035556; intracellular signal transduction; biological_process}	{NA}	{PF00010:Helix-loop-helix DNA-binding domain PF00610:Domain found in Dishevelled, Egl-10, and Pleckstrin (DEP)}
transcript_HQ_AL3_Root_transcript11120/f2p0/1561	K13463	coronatine-insensitive protein 1	1561	278	436	305	12.05	16.74	13.89	{AIT39744.1; coronatine-insensitive protein 1 [Chrysanthemum boreale]}	{sp|O04197|COI1_ARATH; Coronatine-insensitive protein 1 OS=Arabidopsis thaliana GN=COI1 PE=1 SV=1}	{atr:18437853; K13463 COI-1 coronatine-insensitive protein 1 - ko04075; Environmental Information Processing; Signal transduction; Plant hormone signal transduction}	{At2g39940; KOG1947 Leucine rich repeat proteins, some proteins contain F-box R General function prediction only ;}	{GO:0005515; protein binding; molecular_function}	{NA}	{PF13516:Leucine Rich repeat}
transcript_HQ_AL3_Root_transcript2008/f2p0/2416	K13463	coronatine-insensitive protein 1	2416	135.58	230.71	106.31	3.51	5.29	2.89	{ABR17804.1; unknown [Picea sitchensis]}	{sp|A2WX30|COI1A_ORYSI; Coronatine-insensitive protein homolog 1a OS=Oryza sativa subsp. indica GN=COI1A PE=3 SV=1}	{atr:18437853; K13463 COI-1 coronatine-insensitive protein 1 - ko04075; Environmental Information Processing; Signal transduction; Plant hormone signal transduction}	{At2g39940; KOG1947 Leucine rich repeat proteins, some proteins contain F-box R General function prediction only ;}	{GO:0005515; protein binding; molecular_function}	{NA}	{PF12937:F-box-like PF13516:Leucine Rich repeat PF00646:F-box domain}
transcript_HQ_AL3_Root_transcript1953/f2p0/2422	K13463	coronatine-insensitive protein 1	2422	482.58	978.72	508.14	12.46	22.37	13.76	{XP_006848115.1; PREDICTED: coronatine-insensitive protein 1 [Amborella trichopoda]}	{sp|Q60EH4|COI1B_ORYSJ; Coronatine-insensitive protein homolog 1b OS=Oryza sativa subsp. japonica GN=COI1B PE=1 SV=1}	{atr:18437853; K13463 COI-1 coronatine-insensitive protein 1 - ko04075; Environmental Information Processing; Signal transduction; Plant hormone signal transduction}	{At2g39940; KOG1947 Leucine rich repeat proteins, some proteins contain F-box R General function prediction only ;}	{GO:0005515; protein binding; molecular_function}	{NA}	{PF13516:Leucine Rich repeat PF12937:F-box-like PF13855:Leucine rich repeat}
transcript_HQ_AL3_Root_transcript2063/f3p0/2402	K13463	coronatine-insensitive protein 1	2402	166.42	179.29	89.69	4.34	4.14	2.45	{ABR17804.1; unknown [Picea sitchensis]}	{sp|A2WX30|COI1A_ORYSI; Coronatine-insensitive protein homolog 1a OS=Oryza sativa subsp. indica GN=COI1A PE=3 SV=1}	{atr:18437853; K13463 COI-1 coronatine-insensitive protein 1 - ko04075; Environmental Information Processing; Signal transduction; Plant hormone signal transduction}	{At2g39940; KOG1947 Leucine rich repeat proteins, some proteins contain F-box R General function prediction only ;}	{GO:0005515; protein binding; molecular_function}	{NA}	{PF12937:F-box-like PF13516:Leucine Rich repeat PF00646:F-box domain}
transcript_HQ_AL3_Root_transcript662/f2p0/2975	K13463	coronatine-insensitive protein 1	2985	248	1715	506	5.07	31	10.83	{XP_010907624.1; PREDICTED: coronatine-insensitive protein homolog 1b [Elaeis guineensis]}	{sp|O04197|COI1_ARATH; Coronatine-insensitive protein 1 OS=Arabidopsis thaliana GN=COI1 PE=1 SV=1}	{atr:18437853; K13463 COI-1 coronatine-insensitive protein 1 - ko04075; Environmental Information Processing; Signal transduction; Plant hormone signal transduction}	{At2g39940; KOG1947 Leucine rich repeat proteins, some proteins contain F-box R General function prediction only ;}	{GO:0005515; protein binding; molecular_function}	{NA}	{PF13855:Leucine rich repeat PF00646:F-box domain PF13516:Leucine Rich repeat PF12937:F-box-like}
transcript_HQ_AL3_Root_transcript1457/f5p0/2537	K13422	transcription factor MYC2	2537	355	740	673	8.7	16.05	17.29	{XP_015614012.1; PREDICTED: transcription factor MYC2 [Oryza sativa Japonica Group]}	{sp|Q336P5|MYC2_ORYSJ; Transcription factor MYC2 OS=Oryza sativa subsp. japonica GN=MYC2 PE=1 SV=1}	{mus:103971745; K13422 MYC2 transcription factor MYC2 - ko04016; Environmental Information Processing; Signal transduction; MAPK signaling pathway - plant | ko04075; Environmental Information Processing; Signal transduction; Plant hormone signal transduction}	{NA}	{GO:0046983; protein dimerization activity; molecular_function}	{NA}	{PF00010:Helix-loop-helix DNA-binding domain}
transcript_HQ_AL3_Root_transcript1459/f2p0/2556	K13422	transcription factor MYC2	2556	233.36	0	29.59	5.67	0	0.75	{XP_001765254.1; predicted protein [Physcomitrella patens]}	{sp|Q39204|MYC2_ARATH; Transcription factor MYC2 OS=Arabidopsis thaliana GN=MYC2 PE=1 SV=2}	{ppp:PHYPADRAFT_164647; K13422 MYC2 transcription factor MYC2 - ko04016; Environmental Information Processing; Signal transduction; MAPK signaling pathway - plant | ko04075; Environmental Information Processing; Signal transduction; Plant hormone signal transduction}	{NA}	{GO:0046983; protein dimerization activity; molecular_function GO:0005515; protein binding; molecular_function}	{NA}	{PF00010:Helix-loop-helix DNA-binding domain PF01590:GAF domain}
transcript_HQ_AL3_Root_transcript169/f2p0/3484	K13422	transcription factor MYC2	3484	649.53	1841	671.89	11.19	28.08	12.13	{AHL44338.1; bHLH transcription factor [Taxus mairei]}	{sp|Q336P5|MYC2_ORYSJ; Transcription factor MYC2 OS=Oryza sativa subsp. japonica GN=MYC2 PE=1 SV=1}	{bvg:104892909; K13422 MYC2 transcription factor MYC2 - ko04016; Environmental Information Processing; Signal transduction; MAPK signaling pathway - plant | ko04075; Environmental Information Processing; Signal transduction; Plant hormone signal transduction}	{NA}	{GO:0046983; protein dimerization activity; molecular_function}	{NA}	{PF00010:Helix-loop-helix DNA-binding domain}
transcript_HQ_AL3_Root_transcript2115/f2p0/2398	K13422	transcription factor MYC2	2398	470.59	699.97	823.87	12.29	16.18	22.57	{AHL44338.1; bHLH transcription factor [Taxus mairei]}	{sp|Q9FIP9|MYC3_ARATH; Transcription factor MYC3 OS=Arabidopsis thaliana GN=MYC3 PE=1 SV=1}	{ppp:PHYPADRAFT_164647; K13422 MYC2 transcription factor MYC2 - ko04016; Environmental Information Processing; Signal transduction; MAPK signaling pathway - plant | ko04075; Environmental Information Processing; Signal transduction; Plant hormone signal transduction}	{NA}	{GO:0046983; protein dimerization activity; molecular_function}	{NA}	{PF00010:Helix-loop-helix DNA-binding domain}
transcript_HQ_AL3_Root_transcript238/f2p0/3377	K13422	transcription factor MYC2	3377	949.59	1319.06	737.25	16.93	20.81	13.78	{AHL44338.1; bHLH transcription factor [Taxus mairei]}	{sp|O49687|MYC4_ARATH; Transcription factor MYC4 OS=Arabidopsis thaliana GN=MYC4 PE=1 SV=1}	{egu:105043927; K13422 MYC2 transcription factor MYC2 - ko04016; Environmental Information Processing; Signal transduction; MAPK signaling pathway - plant | ko04075; Environmental Information Processing; Signal transduction; Plant hormone signal transduction}	{NA}	{GO:0046983; protein dimerization activity; molecular_function}	{NA}	{PF00010:Helix-loop-helix DNA-binding domain}
transcript_HQ_AL3_Root_transcript308/f3p0/3347	K13422	transcription factor MYC2	3347	507	1558	757	9.13	24.83	14.28	{AHL44338.1; bHLH transcription factor [Taxus mairei]}	{sp|Q39204|MYC2_ARATH; Transcription factor MYC2 OS=Arabidopsis thaliana GN=MYC2 PE=1 SV=2}	{ppp:PHYPADRAFT_164647; K13422 MYC2 transcription factor MYC2 - ko04016; Environmental Information Processing; Signal transduction; MAPK signaling pathway - plant | ko04075; Environmental Information Processing; Signal transduction; Plant hormone signal transduction}	{NA}	{GO:0005515; protein binding; molecular_function GO:0046983; protein dimerization activity; molecular_function}	{NA}	{PF13417:Glutathione S-transferase, N-terminal domain PF00010:Helix-loop-helix DNA-binding domain}
transcript_HQ_AL3_Root_transcript3706/f2p0/2144	K13422	transcription factor MYC2	2144	230.59	382.32	52.41	6.85	10.05	1.63	{AHL44338.1; bHLH transcription factor [Taxus mairei]}	{sp|Q336P5|MYC2_ORYSJ; Transcription factor MYC2 OS=Oryza sativa subsp. japonica GN=MYC2 PE=1 SV=1}	{bvg:104892909; K13422 MYC2 transcription factor MYC2 - ko04016; Environmental Information Processing; Signal transduction; MAPK signaling pathway - plant | ko04075; Environmental Information Processing; Signal transduction; Plant hormone signal transduction}	{NA}	{GO:0046983; protein dimerization activity; molecular_function}	{NA}	{PF00010:Helix-loop-helix DNA-binding domain}
transcript_HQ_AL3_Root_transcript3841/f2p0/2124	K13422	transcription factor MYC2	NA	NA	NA	NA	NA	NA	NA	NA	NA	NA	NA	NA	NA	NA
transcript_HQ_AL3_Root_transcript33/f3p0/4230	K13422	transcription factor MYC2	4230	786	3253	1239	10.98	40.21	18.13	{AHL44338.1; bHLH transcription factor [Taxus mairei]}	{sp|Q336P5|MYC2_ORYSJ; Transcription factor MYC2 OS=Oryza sativa subsp. japonica GN=MYC2 PE=1 SV=1}	{bvg:104892909; K13422 MYC2 transcription factor MYC2 - ko04016; Environmental Information Processing; Signal transduction; MAPK signaling pathway - plant | ko04075; Environmental Information Processing; Signal transduction; Plant hormone signal transduction}	{NA}	{GO:0046983; protein dimerization activity; molecular_function}	{NA}	{PF00010:Helix-loop-helix DNA-binding domain}
transcript_HQ_AL3_Root_transcript419/f3p0/3116	K13422	transcription factor MYC2	3116	47.22	350.03	380.79	0.92	6.03	7.77	{AHL44338.1; bHLH transcription factor [Taxus mairei]}	{sp|Q336P5|MYC2_ORYSJ; Transcription factor MYC2 OS=Oryza sativa subsp. japonica GN=MYC2 PE=1 SV=1}	{var:108341184; K13422 MYC2 transcription factor MYC2 - ko04016; Environmental Information Processing; Signal transduction; MAPK signaling pathway - plant | ko04075; Environmental Information Processing; Signal transduction; Plant hormone signal transduction}	{NA}	{GO:0046983; protein dimerization activity; molecular_function}	{JX979946.1; Populus pruinosa isolate PpruE11_1 hypothetical protein (751129) gene, partial cds}	{PF00010:Helix-loop-helix DNA-binding domain}
transcript_HQ_AL3_Root_transcript6989/f2p0/1845	K13422	transcription factor MYC2	1839	68.81	30.24	12.24	2.45	0.95	0.46	{AHL44338.1; bHLH transcription factor [Taxus mairei]}	{sp|Q336P5|MYC2_ORYSJ; Transcription factor MYC2 OS=Oryza sativa subsp. japonica GN=MYC2 PE=1 SV=1}	{egu:105043927; K13422 MYC2 transcription factor MYC2 - ko04016; Environmental Information Processing; Signal transduction; MAPK signaling pathway - plant | ko04075; Environmental Information Processing; Signal transduction; Plant hormone signal transduction}	{NA}	{GO:0046983; protein dimerization activity; molecular_function}	{NA}	{PF00010:Helix-loop-helix DNA-binding domain}
transcript_HQ_AL3_Root_transcript919/f2p0/2814	K13422	transcription factor MYC2	2813	0.36	1718.64	1345.53	0.01	33.19	30.78	{XP_009413229.1; PREDICTED: transcription factor MYC2-like [Musa acuminata subsp. malaccensis]}	{sp|Q336P5|MYC2_ORYSJ; Transcription factor MYC2 OS=Oryza sativa subsp. japonica GN=MYC2 PE=1 SV=1}	{egu:105043927; K13422 MYC2 transcription factor MYC2 - ko04016; Environmental Information Processing; Signal transduction; MAPK signaling pathway - plant | ko04075; Environmental Information Processing; Signal transduction; Plant hormone signal transduction}	{NA}	{GO:0005515; protein binding; molecular_function GO:0046983; protein dimerization activity; molecular_function}	{NA}	{PF00010:Helix-loop-helix DNA-binding domain PF01590:GAF domain}
transcript_HQ_AL3_Stem_transcript1102/f4p0/2544	K14484	auxin-responsive protein IAA	2545	98.84	154.58	207.31	2.41	3.34	5.31	{ABK24636.1; unknown [Picea sitchensis]}	{sp|Q38827|IAA9_ARATH; Auxin-responsive protein IAA9 OS=Arabidopsis thaliana GN=IAA9 PE=1 SV=1}	{sind:105157657; K14484 IAA auxin-responsive protein IAA - ko04075; Environmental Information Processing; Signal transduction; Plant hormone signal transduction}	{NA}	{NA}	{XM_018970733.1; PREDICTED: Juglans regia auxin-responsive protein IAA16 (LOC108995220), mRNA}	{NA}
transcript_HQ_AL3_Stem_transcript1441/f4p0/2434	K14484	auxin-responsive protein IAA	NA	NA	NA	NA	NA	NA	NA	NA	NA	NA	NA	NA	NA	NA
transcript_HQ_AL3_Stem_transcript1355/f3p0/2463	K14484	auxin-responsive protein IAA	2463	663.79	516.45	812.98	16.82	11.58	21.6	{ABK24636.1; unknown [Picea sitchensis]}	{sp|Q9ZSY8|IAA27_ARATH; Auxin-responsive protein IAA27 OS=Arabidopsis thaliana GN=IAA27 PE=1 SV=1}	{sind:105157657; K14484 IAA auxin-responsive protein IAA - ko04075; Environmental Information Processing; Signal transduction; Plant hormone signal transduction}	{NA}	{NA}	{NA}	{NA}
transcript_HQ_AL3_Stem_transcript17036/f2p0/997	K14484	auxin-responsive protein IAA	997	70	4	74	5.46	0.28	6.09	{XP_009416499.1; PREDICTED: auxin-responsive protein IAA21 [Musa acuminata subsp. malaccensis]}	{sp|Q5Z749|IAA21_ORYSJ; Auxin-responsive protein IAA21 OS=Oryza sativa subsp. japonica GN=IAA21 PE=2 SV=1}	{pda:103716613; K14484 IAA auxin-responsive protein IAA - ko04075; Environmental Information Processing; Signal transduction; Plant hormone signal transduction}	{NA}	{NA}	{NA}	{NA}
transcript_HQ_AL3_Stem_transcript1797/f3p0/2367	K14484	auxin-responsive protein IAA	2369	0	0	145.75	0	0	4.05	{ABK24636.1; unknown [Picea sitchensis]}	{sp|Q9ZSY8|IAA27_ARATH; Auxin-responsive protein IAA27 OS=Arabidopsis thaliana GN=IAA27 PE=1 SV=1}	{sind:105157657; K14484 IAA auxin-responsive protein IAA - ko04075; Environmental Information Processing; Signal transduction; Plant hormone signal transduction}	{NA}	{NA}	{NA}	{NA}
transcript_HQ_AL3_Stem_transcript3312/f2p0/2077	K14484	auxin-responsive protein IAA	2077	1494.2	564.74	476.03	46.05	15.41	15.39	{XP_016166265.1; PREDICTED: auxin-responsive protein IAA9-like [Arachis ipaensis]}	{sp|Q38827|IAA9_ARATH; Auxin-responsive protein IAA9 OS=Arabidopsis thaliana GN=IAA9 PE=1 SV=1}	{sind:105158554; K14484 IAA auxin-responsive protein IAA - ko04075; Environmental Information Processing; Signal transduction; Plant hormone signal transduction}	{NA}	{GO:0005515; protein binding; molecular_function}	{XM_010557125.2; PREDICTED: Tarenaya hassleriana auxin-responsive protein IAA8-like (LOC104824925), transcript variant X2, mRNA}	{PF00564:PB1 domain}
transcript_HQ_AL3_Stem_transcript4249/f2p0/1937	K14484	auxin-responsive protein IAA	NA	NA	NA	NA	NA	NA	NA	NA	NA	NA	NA	NA	NA	NA
transcript_HQ_AL3_Stem_transcript3556/f10p0/2036	K14484	auxin-responsive protein IAA	NA	NA	NA	NA	NA	NA	NA	NA	NA	NA	NA	NA	NA	NA
transcript_HQ_AL3_Stem_transcript2337/f2p0/2252	K14484	auxin-responsive protein IAA	2252	2169.14	1656.83	1078.81	60.88	41.17	31.76	{KOM41821.1; hypothetical protein LR48_Vigan04g201900 [Vigna angularis]}	{sp|Q9ZSY8|IAA27_ARATH; Auxin-responsive protein IAA27 OS=Arabidopsis thaliana GN=IAA27 PE=1 SV=1}	{vra:106762141; K14484 IAA auxin-responsive protein IAA - ko04075; Environmental Information Processing; Signal transduction; Plant hormone signal transduction}	{NA}	{NA}	{NA}	{NA}
transcript_HQ_AL3_Stem_transcript7005/f2p0/1692	K14484	auxin-responsive protein IAA	NA	NA	NA	NA	NA	NA	NA	NA	NA	NA	NA	NA	NA	NA
transcript_HQ_AL3_Stem_transcript728/f3p0/2716	K14484	auxin-responsive protein IAA	2716	312.21	296.1	1040.38	7.08	5.95	24.75	{ABK24636.1; unknown [Picea sitchensis]}	{sp|Q9ZSY8|IAA27_ARATH; Auxin-responsive protein IAA27 OS=Arabidopsis thaliana GN=IAA27 PE=1 SV=1}	{sind:105157657; K14484 IAA auxin-responsive protein IAA - ko04075; Environmental Information Processing; Signal transduction; Plant hormone signal transduction}	{NA}	{NA}	{NA}	{NA}
transcript_HQ_AL3_Stem_transcript4968/f5p0/1858	K14484	auxin-responsive protein IAA	1858	513.21	924.9	961.11	18.03	28.77	35.44	{ONK64978.1; uncharacterized protein A4U43_C07F32140 [Asparagus officinalis]}	{sp|Q5Z749|IAA21_ORYSJ; Auxin-responsive protein IAA21 OS=Oryza sativa subsp. japonica GN=IAA21 PE=2 SV=1}	{atr:18440165; K14484 IAA auxin-responsive protein IAA - ko04075; Environmental Information Processing; Signal transduction; Plant hormone signal transduction}	{NA}	{NA}	{AC253847.1; Aquilegia coerulea clone COL01-D05, complete sequence}	{NA}
transcript_HQ_AL3_Stem_transcript821/f2p0/2651	K14484	auxin-responsive protein IAA	2648	131.32	644.19	749.15	3.07	13.31	18.34	{ABK24636.1; unknown [Picea sitchensis]}	{sp|Q38827|IAA9_ARATH; Auxin-responsive protein IAA9 OS=Arabidopsis thaliana GN=IAA9 PE=1 SV=1}	{sind:105157657; K14484 IAA auxin-responsive protein IAA - ko04075; Environmental Information Processing; Signal transduction; Plant hormone signal transduction}	{NA}	{NA}	{XM_018970733.1; PREDICTED: Juglans regia auxin-responsive protein IAA16 (LOC108995220), mRNA}	{NA}
transcript_HQ_AL3_Stem_transcript11694/f4p0/1338	K14488	SAUR family protein	1338	49	154	438	2.58	7.18	24.22	{XP_016579576.1; PREDICTED: auxin-responsive protein SAUR71-like [Capsicum annuum]}	{sp|Q9LTV3|SAU72_ARATH; Auxin-responsive protein SAUR72 OS=Arabidopsis thaliana GN=SAUR72 PE=2 SV=1}	{fve:101291511; K14488 SAUR SAUR family protein - ko04075; Environmental Information Processing; Signal transduction; Plant hormone signal transduction}	{NA}	{GO:0009733; response to auxin stimulus; biological_process}	{NA}	{PF02519:Auxin responsive protein}
transcript_HQ_AL3_Stem_transcript15690/f2p0/1097	K14488	SAUR family protein	1097	169	354	173	11.55	21.45	12.45	{AEW08460.1; hypothetical protein 2_10399_01, partial [Pinus radiata]}	{sp|Q9LTV3|SAU72_ARATH; Auxin-responsive protein SAUR72 OS=Arabidopsis thaliana GN=SAUR72 PE=2 SV=1}	{vvi:100266455; K14488 SAUR SAUR family protein - ko04075; Environmental Information Processing; Signal transduction; Plant hormone signal transduction}	{NA}	{GO:0009733; response to auxin stimulus; biological_process}	{NA}	{PF02519:Auxin responsive protein}
transcript_HQ_AL3_Stem_transcript19176/f2p0/850	K14488	SAUR family protein	850	165.64	0	118.59	16.34	0	12.35	{AEW08460.1; hypothetical protein 2_10399_01, partial [Pinus radiata]}	{sp|Q9LTV3|SAU72_ARATH; Auxin-responsive protein SAUR72 OS=Arabidopsis thaliana GN=SAUR72 PE=2 SV=1}	{zma:103647454; K14488 SAUR SAUR family protein - ko04075; Environmental Information Processing; Signal transduction; Plant hormone signal transduction}	{NA}	{GO:0009733; response to auxin stimulus; biological_process}	{NA}	{PF02519:Auxin responsive protein}
transcript_HQ_AL3_Stem_transcript15806/f9p0/1061	K14488	SAUR family protein	1061	59.88	123.9	355.76	4.29	7.86	26.81	{AEW08460.1; hypothetical protein 2_10399_01, partial [Pinus radiata]}	{sp|O65695|SAU50_ARATH; Auxin-responsive protein SAUR50 OS=Arabidopsis thaliana GN=SAUR50 PE=1 SV=1}	{gra:105797581; K14488 SAUR SAUR family protein - ko04075; Environmental Information Processing; Signal transduction; Plant hormone signal transduction}	{NA}	{GO:0003677; DNA binding; molecular_function GO:0016021; integral to membrane; cellular_component GO:0016485; protein processing; biological_process GO:0004190; aspartic-type endopeptidase activity; molecular_function GO:0005727; extrachromosomal circular DNA; cellular_component GO:0006310; DNA recombination; biological_process}	{NA}	{PF01076:Plasmid recombination enzyme PF15077:Domain of unknown function (DUF4544) PF01080:Presenilin}
transcript_HQ_AL3_Stem_transcript16927/f5p0/1029	K14488	SAUR family protein	NA	NA	NA	NA	NA	NA	NA	NA	NA	NA	NA	NA	NA	NA
transcript_HQ_AL3_Stem_transcript18709/f5p0/882	K14488	SAUR family protein	882	109.53	198.12	1068.78	10.22	16.4	105.19	{KFK35532.1; hypothetical protein AALP_AA4G002900 [Arabis alpina]}	{sp|Q9SGU2|SAU71_ARATH; Auxin-responsive protein SAUR71 OS=Arabidopsis thaliana GN=SAUR71 PE=2 SV=1}	{ath:AT1G56150; K14488 SAUR SAUR family protein - ko04075; Environmental Information Processing; Signal transduction; Plant hormone signal transduction}	{NA}	{GO:0009733; response to auxin stimulus; biological_process}	{NA}	{PF02519:Auxin responsive protein}
transcript_HQ_AL3_Stem_transcript19615/f3p0/816	K14488	SAUR family protein	NA	NA	NA	NA	NA	NA	NA	NA	NA	NA	NA	NA	NA	NA
transcript_HQ_AL3_Stem_transcript18040/f2p0/929	K14488	SAUR family protein	928	10.47	16.88	109.22	0.91	1.3	9.97	{KFK35532.1; hypothetical protein AALP_AA4G002900 [Arabis alpina]}	{sp|Q9SGU2|SAU71_ARATH; Auxin-responsive protein SAUR71 OS=Arabidopsis thaliana GN=SAUR71 PE=2 SV=1}	{ath:AT1G56150; K14488 SAUR SAUR family protein - ko04075; Environmental Information Processing; Signal transduction; Plant hormone signal transduction}	{NA}	{GO:0009733; response to auxin stimulus; biological_process}	{NA}	{PF02519:Auxin responsive protein}
transcript_HQ_AL3_Stem_transcript20821/f2p0/718	K14488	SAUR family protein	718	53	6	270	6.85	0.69	36.93	{XP_003559616.1; PREDICTED: auxin-responsive protein SAUR71-like [Brachypodium distachyon]}	{sp|Q9SGU2|SAU71_ARATH; Auxin-responsive protein SAUR71 OS=Arabidopsis thaliana GN=SAUR71 PE=2 SV=1}	{bdi:100842181; K14488 SAUR SAUR family protein - ko04075; Environmental Information Processing; Signal transduction; Plant hormone signal transduction}	{NA}	{GO:0009733; response to auxin stimulus; biological_process}	{NA}	{PF02519:Auxin responsive protein}
transcript_HQ_AL3_Stem_transcript21842/f4p0/620	K14488	SAUR family protein	620	221	264	814	37.12	39.41	145.14	{AMQ09592.1; small auxin up regulated protein [Boehmeria nivea]}	{sp|O64538|SAU40_ARATH; Auxin-responsive protein SAUR40 OS=Arabidopsis thaliana GN=SAUR40 PE=2 SV=1}	{osa:107278279; K14488 SAUR SAUR family protein - ko04075; Environmental Information Processing; Signal transduction; Plant hormone signal transduction}	{NA}	{GO:0009733; response to auxin stimulus; biological_process}	{NA}	{PF02519:Auxin responsive protein}
transcript_HQ_AL3_Stem_transcript21218/f2p0/695	K14488	SAUR family protein	697	39	84.46	465.99	5.3	10.2	67.09	{XP_013749905.1; PREDICTED: auxin-responsive protein SAUR72-like [Brassica napus]}	{sp|O64538|SAU40_ARATH; Auxin-responsive protein SAUR40 OS=Arabidopsis thaliana GN=SAUR40 PE=2 SV=1}	{ath:AT1G79130; K14488 SAUR SAUR family protein - ko04075; Environmental Information Processing; Signal transduction; Plant hormone signal transduction}	{NA}	{GO:0009733; response to auxin stimulus; biological_process}	{NA}	{PF02519:Auxin responsive protein}
transcript_HQ_AL3_Stem_transcript21280/f3p0/697	K14488	SAUR family protein	697	55.7	13.47	19.89	7.57	1.63	2.86	{XP_015619549.1; PREDICTED: auxin-responsive protein SAUR71 [Oryza sativa Japonica Group]}	{sp|Q9SGU2|SAU71_ARATH; Auxin-responsive protein SAUR71 OS=Arabidopsis thaliana GN=SAUR71 PE=2 SV=1}	{pda:103705416; K14488 SAUR SAUR family protein - ko04075; Environmental Information Processing; Signal transduction; Plant hormone signal transduction}	{NA}	{GO:0009733; response to auxin stimulus; biological_process}	{NA}	{PF02519:Auxin responsive protein}
transcript_HQ_AL3_Stem_transcript21518/f3p0/648	K14488	SAUR family protein	648	77	258.54	903.01	11.91	35.54	148.17	{XP_009146579.1; PREDICTED: auxin-responsive protein SAUR72 [Brassica rapa]}	{sp|O64538|SAU40_ARATH; Auxin-responsive protein SAUR40 OS=Arabidopsis thaliana GN=SAUR40 PE=2 SV=1}	{brp:103849715; K14488 SAUR SAUR family protein - ko04075; Environmental Information Processing; Signal transduction; Plant hormone signal transduction}	{NA}	{GO:0009733; response to auxin stimulus; biological_process}	{NA}	{PF02519:Auxin responsive protein}
transcript_HQ_AL3_Stem_transcript15085/f2p0/1129	K13946	auxin influx carrier (AUX1 LAX family)	1128	186.69	309.38	321.56	12.29	18.05	22.28	{AJP06240.1; AUX3, partial [Pinus tabuliformis]}	{sp|Q9FEL7|LAX2_MEDTR; Auxin transporter-like protein 2 OS=Medicago truncatula GN=LAX2 PE=2 SV=1}	{thj:104805810; K13946 AUX1, LAX auxin influx carrier (AUX1 LAX family) - ko04075; Environmental Information Processing; Signal transduction; Plant hormone signal transduction}	{At2g38120; KOG1303 Amino acid transporters E Amino acid transport and metabolism ;}	{GO:0016021; integral to membrane; cellular_component}	{NA}	{PF03699:Uncharacterised protein family (UPF0182)}
transcript_HQ_AL3_Stem_transcript2018/f2p0/2289	K13946	auxin influx carrier (AUX1 LAX family)	2289	732.01	1195.85	759.43	20.16	29.16	21.94	{AJP06241.1; AUX4 [Pinus tabuliformis]}	{sp|Q9FEL7|LAX2_MEDTR; Auxin transporter-like protein 2 OS=Medicago truncatula GN=LAX2 PE=2 SV=1}	{cmo:103486311; K13946 AUX1, LAX auxin influx carrier (AUX1 LAX family) - ko04075; Environmental Information Processing; Signal transduction; Plant hormone signal transduction}	{At2g38120; KOG1303 Amino acid transporters E Amino acid transport and metabolism ;}	{NA}	{KM062071.1; Ananas comosus auxin influx carrier protein (AUX2) mRNA, complete cds}	{NA}
transcript_HQ_AL3_Stem_transcript1779/f3p0/2358	K13946	auxin influx carrier (AUX1 LAX family)	2359	447.48	2420.7	831.27	11.91	57.03	23.2	{AJP06239.1; AUX2 [Pinus tabuliformis]}	{sp|Q8L884|LAX4_MEDTR; Auxin transporter-like protein 4 OS=Medicago truncatula GN=LAX4 PE=2 SV=1}	{sind:105161550; K13946 AUX1, LAX auxin influx carrier (AUX1 LAX family) - ko04075; Environmental Information Processing; Signal transduction; Plant hormone signal transduction}	{At2g38120; KOG1303 Amino acid transporters E Amino acid transport and metabolism ;}	{NA}	{XM_002309092.2; Populus trichocarpa auxin resistant 1 family protein (POPTR_0006s09940g) mRNA, complete cds}	{NA}
transcript_HQ_AL3_Stem_transcript2263/f5p0/2248	K13946	auxin influx carrier (AUX1 LAX family)	NA	NA	NA	NA	NA	NA	NA	NA	NA	NA	NA	NA	NA	NA
transcript_HQ_AL3_Stem_transcript3699/f4p0/2011	K13946	auxin influx carrier (AUX1 LAX family)	NA	NA	NA	NA	NA	NA	NA	NA	NA	NA	NA	NA	NA	NA
transcript_HQ_AL3_Stem_transcript6281/f5p0/1762	K13946	auxin influx carrier (AUX1 LAX family)	1762	494.46	454.68	799.65	18.5	15.07	31.42	{AJP06242.1; AUX5, partial [Pinus tabuliformis]}	{sp|Q8L884|LAX4_MEDTR; Auxin transporter-like protein 4 OS=Medicago truncatula GN=LAX4 PE=2 SV=1}	{jcu:105646453; K13946 AUX1, LAX auxin influx carrier (AUX1 LAX family) - ko04075; Environmental Information Processing; Signal transduction; Plant hormone signal transduction}	{At2g38120; KOG1303 Amino acid transporters E Amino acid transport and metabolism ;}	{NA}	{XM_009611995.2; PREDICTED: Nicotiana tomentosiformis auxin transporter-like protein 2 (LOC104104006), transcript variant X2, mRNA}	{NA}
transcript_HQ_AL3_Stem_transcript2269/f6p0/2248	K14432	ABA responsive element binding factor	2248	1087	1686	1394	30.57	41.98	41.12	{XP_008220233.1; PREDICTED: ABSCISIC ACID-INSENSITIVE 5-like protein 5 [Prunus mume]}	{sp|Q9M7Q2|AI5L7_ARATH; ABSCISIC ACID-INSENSITIVE 5-like protein 7 OS=Arabidopsis thaliana GN=ABF4 PE=1 SV=1}	{pmum:103320341; K14432 ABF ABA responsive element binding factor - ko04075; Environmental Information Processing; Signal transduction; Plant hormone signal transduction}	{NA}	{GO:0006914; autophagy; biological_process GO:0006355; regulation of transcription, DNA-dependent; biological_process GO:0003677; DNA binding; molecular_function GO:0043565; sequence-specific DNA binding; molecular_function GO:0005634; nucleus; cellular_component GO:0003700; sequence-specific DNA binding transcription factor activity; molecular_function}	{NA}	{PF03131:bZIP Maf transcription factor PF04111:Autophagy protein Apg6 PF07716:Basic region leucine zipper PF00170:bZIP transcription factor}
transcript_HQ_AL3_Stem_transcript2733/f2p0/2161	K14432	ABA responsive element binding factor	2160	187	604	750	5.51	15.75	23.17	{OAE26867.1; hypothetical protein AXG93_4360s1210 [Marchantia polymorpha subsp. polymorpha]}	{sp|Q9M7Q5|AI5L4_ARATH; ABSCISIC ACID-INSENSITIVE 5-like protein 4 OS=Arabidopsis thaliana GN=ABF1 PE=1 SV=1}	{bvg:104889671; K14432 ABF ABA responsive element binding factor - ko04075; Environmental Information Processing; Signal transduction; Plant hormone signal transduction}	{NA}	{GO:0004882; androgen receptor activity; molecular_function GO:0043565; sequence-specific DNA binding; molecular_function GO:0030521; androgen receptor signaling pathway; biological_process GO:0006355; regulation of transcription, DNA-dependent; biological_process GO:0003677; DNA binding; molecular_function GO:0003700; sequence-specific DNA binding transcription factor activity; molecular_functio…	{XM_009395750.2; PREDICTED: Musa acuminata subsp. malaccensis protein ABSCISIC ACID-INSENSITIVE 5-like (LOC103979576), mRNA}	{PF07716:Basic region leucine zipper PF03131:bZIP Maf transcription factor PF02166:Androgen receptor PF00170:bZIP transcription factor}
transcript_HQ_AL3_Stem_transcript8581/f2p0/1563	K14432	ABA responsive element binding factor	1563	271	434	438	11.73	16.64	19.91	{OAE20830.1; hypothetical protein AXG93_2964s1070 [Marchantia polymorpha subsp. polymorpha]}	{sp|Q9M7Q3|AI5L6_ARATH; ABSCISIC ACID-INSENSITIVE 5-like protein 6 OS=Arabidopsis thaliana GN=ABF3 PE=1 SV=1}	{smo:SELMODRAFT_443424; K14432 ABF ABA responsive element binding factor - ko04075; Environmental Information Processing; Signal transduction; Plant hormone signal transduction}	{NA}	{GO:0043565; sequence-specific DNA binding; molecular_function GO:0005634; nucleus; cellular_component GO:0006355; regulation of transcription, DNA-dependent; biological_process GO:0003677; DNA binding; molecular_function GO:0003700; sequence-specific DNA binding transcription factor activity; molecular_function}	{XM_018818415.1; PREDICTED: Musa acuminata subsp. malaccensis ABSCISIC ACID-INSENSITIVE 5-like protein 5 (LOC103999167), transcript variant X5, mRNA}	{PF03131:bZIP Maf transcription factor PF07716:Basic region leucine zipper PF00170:bZIP transcription factor}
transcript_HQ_AL3_Stem_transcript1199/f2p0/2539	K14431	transcription factor TGA	2538	0	751.92	64.3	0	16.3	1.65	{OAE23692.1; hypothetical protein AXG93_2253s1030 [Marchantia polymorpha subsp. polymorpha]}	{sp|Q41558|HBP1C_WHEAT; Transcription factor HBP-1b(c1) (Fragment) OS=Triticum aestivum PE=1 SV=2}	{pda:103705026; K14431 TGA transcription factor TGA - ko04075; Environmental Information Processing; Signal transduction; Plant hormone signal transduction}	{NA}	{GO:0003700; sequence-specific DNA binding transcription factor activity; molecular_function GO:0006351; transcription, DNA-dependent; biological_process GO:0003677; DNA binding; molecular_function GO:0006355; regulation of transcription, DNA-dependent; biological_process GO:0043565; sequence-specific DNA binding; molecular_function GO:0005634; nucleus; cellular_component}	{XM_006465700.2; PREDICTED: Citrus sinensis transcription factor TGA6-like (LOC102607483), transcript variant X7, mRNA}	{PF07716:Basic region leucine zipper PF03131:bZIP Maf transcription factor PF14144:Seed dormancy control PF00170:bZIP transcription factor}
transcript_HQ_AL3_Stem_transcript12006/f2p0/1325	K14431	transcription factor TGA	1325	20.97	231.54	294.79	1.12	10.93	16.51	{OAE23692.1; hypothetical protein AXG93_2253s1030 [Marchantia polymorpha subsp. polymorpha]}	{sp|Q7X993|TGA21_ORYSJ; Transcription factor TGA2.1 OS=Oryza sativa subsp. japonica GN=TGA2.1 PE=1 SV=1}	{mus:103999614; K14431 TGA transcription factor TGA - ko04075; Environmental Information Processing; Signal transduction; Plant hormone signal transduction}	{NA}	{GO:0003700; sequence-specific DNA binding transcription factor activity; molecular_function GO:0005634; nucleus; cellular_component GO:0043565; sequence-specific DNA binding; molecular_function GO:0003677; DNA binding; molecular_function GO:0006355; regulation of transcription, DNA-dependent; biological_process GO:0006914; autophagy; biological_process GO:0006351; transcription, DNA-dependent; b…	{XM_008353565.2; PREDICTED: Malus x domestica transcription factor HBP-1b(c38)-like (LOC103415227), mRNA}	{PF00170:bZIP transcription factor PF14144:Seed dormancy control PF07716:Basic region leucine zipper PF03131:bZIP Maf transcription factor PF04111:Autophagy protein Apg6}
transcript_HQ_AL3_Stem_transcript1716/f4p0/2363	K14431	transcription factor TGA	NA	NA	NA	NA	NA	NA	NA	NA	NA	NA	NA	NA	NA	NA
transcript_HQ_AL3_Stem_transcript1629/f6p0/2398	K14431	transcription factor TGA	2398	897.05	1413.08	1513.46	23.43	32.67	41.46	{OAE23692.1; hypothetical protein AXG93_2253s1030 [Marchantia polymorpha subsp. polymorpha]}	{sp|Q41558|HBP1C_WHEAT; Transcription factor HBP-1b(c1) (Fragment) OS=Triticum aestivum PE=1 SV=2}	{pda:103705026; K14431 TGA transcription factor TGA - ko04075; Environmental Information Processing; Signal transduction; Plant hormone signal transduction}	{NA}	{GO:0006351; transcription, DNA-dependent; biological_process GO:0003677; DNA binding; molecular_function GO:0006355; regulation of transcription, DNA-dependent; biological_process GO:0043565; sequence-specific DNA binding; molecular_function GO:0005634; nucleus; cellular_component GO:0003700; sequence-specific DNA binding transcription factor activity; molecular_function}	{XM_006465700.2; PREDICTED: Citrus sinensis transcription factor TGA6-like (LOC102607483), transcript variant X7, mRNA}	{PF07716:Basic region leucine zipper PF03131:bZIP Maf transcription factor PF14144:Seed dormancy control PF00170:bZIP transcription factor}
transcript_HQ_AL3_Stem_transcript3355/f2p0/2046	K14431	transcription factor TGA	NA	NA	NA	NA	NA	NA	NA	NA	NA	NA	NA	NA	NA	NA
transcript_HQ_AL3_Stem_transcript4467/f6p0/1941	K14431	transcription factor TGA	1941	1151.86	5364.2	5812.71	38.43	158.45	203.5	{OAE23692.1; hypothetical protein AXG93_2253s1030 [Marchantia polymorpha subsp. polymorpha]}	{sp|Q6IVC3|TGA22_ORYSJ; Transcription factor TGA2.2 OS=Oryza sativa subsp. japonica GN=TGA2.2 PE=1 SV=1}	{egu:105045494; K14431 TGA transcription factor TGA - ko04075; Environmental Information Processing; Signal transduction; Plant hormone signal transduction}	{NA}	{GO:0006487; protein N-linked glycosylation; biological_process GO:0006355; regulation of transcription, DNA-dependent; biological_process GO:0016021; integral to membrane; cellular_component GO:0043565; sequence-specific DNA binding; molecular_function GO:0006351; transcription, DNA-dependent; biological_process GO:0006914; autophagy; biological_process GO:0003700; sequence-specific DNA binding …	{XM_002457365.1; Sorghum bicolor hypothetical protein, mRNA}	{PF00170:bZIP transcription factor PF14144:Seed dormancy control PF05817:Oligosaccharyltransferase subunit Ribophorin II PF04111:Autophagy protein Apg6 PF07716:Basic region leucine zipper}
transcript_HQ_AL3_Stem_transcript2731/f5p0/2150	K14431	transcription factor TGA	NA	NA	NA	NA	NA	NA	NA	NA	NA	NA	NA	NA	NA	NA
transcript_HQ_AL3_Stem_transcript3801/f2p0/2002	K14431	transcription factor TGA	NA	NA	NA	NA	NA	NA	NA	NA	NA	NA	NA	NA	NA	NA
transcript_HQ_AL3_Stem_transcript3837/f6p0/1500	K14431	transcription factor TGA	1500	0	0	0	0	0	0	{OAE23692.1; hypothetical protein AXG93_2253s1030 [Marchantia polymorpha subsp. polymorpha]}	{sp|Q6IVC3|TGA22_ORYSJ; Transcription factor TGA2.2 OS=Oryza sativa subsp. japonica GN=TGA2.2 PE=1 SV=1}	{egu:105045494; K14431 TGA transcription factor TGA - ko04075; Environmental Information Processing; Signal transduction; Plant hormone signal transduction}	{NA}	{GO:0006351; transcription, DNA-dependent; biological_process GO:0006914; autophagy; biological_process GO:0006355; regulation of transcription, DNA-dependent; biological_process GO:0003677; DNA binding; molecular_function GO:0043565; sequence-specific DNA binding; molecular_function GO:0005634; nucleus; cellular_component GO:0003700; sequence-specific DNA binding transcription factor activity; m…	{XM_001770508.1; Physcomitrella patens subsp. patens predicted protein (PHYPADRAFT_188998) mRNA, complete cds}	{PF04111:Autophagy protein Apg6 PF03131:bZIP Maf transcription factor PF07716:Basic region leucine zipper PF14144:Seed dormancy control PF00170:bZIP transcription factor}
transcript_HQ_AL3_Stem_transcript3153/f2p0/2092	K14431	transcription factor TGA	NA	NA	NA	NA	NA	NA	NA	NA	NA	NA	NA	NA	NA	NA
transcript_HQ_AL3_Stem_transcript95/f2p0/3534	K14510	serine/threonine-protein kinase CTR1	NA	NA	NA	NA	NA	NA	NA	NA	NA	NA	NA	NA	NA	NA
transcript_HQ_AL3_Stem_transcript2188/f2p0/2249	K14512	mitogen-activated protein kinase 6	NA	NA	NA	NA	NA	NA	NA	NA	NA	NA	NA	NA	NA	NA
transcript_HQ_AL3_Stem_transcript6066/f2p0/1764	K14512	mitogen-activated protein kinase 6	1764	203.22	1471.42	1001.34	7.6	48.7	39.29	{XP_019417535.1; PREDICTED: mitogen-activated protein kinase homolog MMK1-like [Lupinus angustifolius]}	{sp|Q84UI5|MPK1_ORYSJ; Mitogen-activated protein kinase 1 OS=Oryza sativa subsp. japonica GN=MPK1 PE=1 SV=1}	{sind:105159496; K14512 MPK6 mitogen-activated protein kinase 6 2.7.11.24 ko04016; Environmental Information Processing; Signal transduction; MAPK signaling pathway - plant | ko04075; Environmental Information Processing; Signal transduction; Plant hormone signal transduction}	{At2g43790; KOG0660 Mitogen-activated protein kinase T Signal transduction mechanisms ;}	{GO:0016773; phosphotransferase activity, alcohol group as acceptor; molecular_function GO:0006468; protein phosphorylation; biological_process GO:0005524; ATP binding; molecular_function GO:0016020; membrane; cellular_component GO:0004672; protein kinase activity; molecular_function}	{XM_017551751.1; PREDICTED: Vigna angularis mitogen-activated protein kinase homolog MMK2-like (LOC108320361), mRNA}	{PF00069:Protein kinase domain PF07714:Protein tyrosine kinase PF06293:Lipopolysaccharide kinase (Kdo/WaaP) family}
transcript_HQ_AL3_Stem_transcript2824/f2p0/2146	K14512	mitogen-activated protein kinase 6	2150	2.4	36.09	107.71	0.07	0.95	3.35	{XP_019704810.1; PREDICTED: mitogen-activated protein kinase 1 [Elaeis guineensis]}	{sp|Q84UI5|MPK1_ORYSJ; Mitogen-activated protein kinase 1 OS=Oryza sativa subsp. japonica GN=MPK1 PE=1 SV=1}	{egu:105040625; K14512 MPK6 mitogen-activated protein kinase 6 2.7.11.24 ko04016; Environmental Information Processing; Signal transduction; MAPK signaling pathway - plant | ko04075; Environmental Information Processing; Signal transduction; Plant hormone signal transduction}	{At2g43790; KOG0660 Mitogen-activated protein kinase T Signal transduction mechanisms ;}	{GO:0016773; phosphotransferase activity, alcohol group as acceptor; molecular_function GO:0006468; protein phosphorylation; biological_process GO:0005524; ATP binding; molecular_function GO:0004672; protein kinase activity; molecular_function GO:0016020; membrane; cellular_component}	{BT117700.1; Picea glauca clone GQ03908_A22 mRNA sequence}	{PF06293:Lipopolysaccharide kinase (Kdo/WaaP) family PF07714:Protein tyrosine kinase PF00069:Protein kinase domain}
transcript_HQ_AL3_Stem_transcript8861/f4p0/1541	K14512	mitogen-activated protein kinase 6	1541	117.1	902.45	772	5.16	35.21	35.72	{XP_007202173.1; hypothetical protein PRUPE_ppa006536mg [Prunus persica]}	{sp|Q84UI5|MPK1_ORYSJ; Mitogen-activated protein kinase 1 OS=Oryza sativa subsp. japonica GN=MPK1 PE=1 SV=1}	{pper:PRUPE_ppa006536mg; K14512 MPK6 mitogen-activated protein kinase 6 2.7.11.24 ko04016; Environmental Information Processing; Signal transduction; MAPK signaling pathway - plant | ko04075; Environmental Information Processing; Signal transduction; Plant hormone signal transduction}	{At2g43790; KOG0660 Mitogen-activated protein kinase T Signal transduction mechanisms ;}	{GO:0005524; ATP binding; molecular_function GO:0004672; protein kinase activity; molecular_function GO:0016020; membrane; cellular_component GO:0016773; phosphotransferase activity, alcohol group as acceptor; molecular_function GO:0006468; protein phosphorylation; biological_process}	{XM_010248306.2; PREDICTED: Nelumbo nucifera mitogen-activated protein kinase homolog MMK1 (LOC104589867), transcript variant X2, mRNA}	{PF00069:Protein kinase domain PF06293:Lipopolysaccharide kinase (Kdo/WaaP) family PF07714:Protein tyrosine kinase}
transcript_HQ_AL3_Stem_transcript1116/f2p0/2550	K14514	ethylene-insensitive protein 3	2550	387	652	401	9.43	14.06	10.24	{OAE19702.1; hypothetical protein AXG93_411s1080 [Marchantia polymorpha subsp. polymorpha]}	{sp|Q9SLH0|EIL1_ARATH; ETHYLENE INSENSITIVE 3-like 1 protein OS=Arabidopsis thaliana GN=EIL1 PE=1 SV=1}	{cic:CICLE_v10000617mg; K14514 EIN3 ethylene-insensitive protein 3 - ko04016; Environmental Information Processing; Signal transduction; MAPK signaling pathway - plant | ko04075; Environmental Information Processing; Signal transduction; Plant hormone signal transduction}	{NA}	{GO:0030942; endoplasmic reticulum signal peptide binding; molecular_function GO:0006614; SRP-dependent cotranslational protein targeting to membrane; biological_process GO:0008312; 7S RNA binding; molecular_function GO:0005786; signal recognition particle, endoplasmic reticulum targeting; cellular_component GO:0005047; signal recognition particle binding; molecular_function}	{BT118890.1; Picea glauca clone GQ04011_I03 mRNA sequence}	{PF16969:RNA-binding signal recognition particle 68}
transcript_HQ_AL3_Stem_transcript1222/f3p0/2516	K14514	ethylene-insensitive protein 3	2516	464.36	1377.55	1214.29	11.49	30.16	31.49	{OAE19702.1; hypothetical protein AXG93_411s1080 [Marchantia polymorpha subsp. polymorpha]}	{sp|Q9SLH0|EIL1_ARATH; ETHYLENE INSENSITIVE 3-like 1 protein OS=Arabidopsis thaliana GN=EIL1 PE=1 SV=1}	{cic:CICLE_v10000617mg; K14514 EIN3 ethylene-insensitive protein 3 - ko04016; Environmental Information Processing; Signal transduction; MAPK signaling pathway - plant | ko04075; Environmental Information Processing; Signal transduction; Plant hormone signal transduction}	{NA}	{NA}	{XM_007218894.1; Prunus persica hypothetical protein (PRUPE_ppa003550mg) mRNA, complete cds}	{NA}
transcript_HQ_AL3_Stem_transcript2689/f2p0/2161	K14514	ethylene-insensitive protein 3	NA	NA	NA	NA	NA	NA	NA	NA	NA	NA	NA	NA	NA	NA
transcript_HQ_AL3_Stem_transcript394/f3p0/2979	K14514	ethylene-insensitive protein 3	2979	322.72	823.36	955.21	6.61	14.92	20.5	{OAE19702.1; hypothetical protein AXG93_411s1080 [Marchantia polymorpha subsp. polymorpha]}	{sp|Q9SLH0|EIL1_ARATH; ETHYLENE INSENSITIVE 3-like 1 protein OS=Arabidopsis thaliana GN=EIL1 PE=1 SV=1}	{cic:CICLE_v10000617mg; K14514 EIN3 ethylene-insensitive protein 3 - ko04016; Environmental Information Processing; Signal transduction; MAPK signaling pathway - plant | ko04075; Environmental Information Processing; Signal transduction; Plant hormone signal transduction}	{NA}	{NA}	{XM_007218894.1; Prunus persica hypothetical protein (PRUPE_ppa003550mg) mRNA, complete cds}	{NA}
transcript_HQ_AL3_Stem_transcript221/f3p0/3214	K14515	EIN3-binding F-box protein	3213	866.87	666.66	536.75	16.32	11.11	10.59	{XP_010254418.1; PREDICTED: EIN3-binding F-box protein 1-like [Nelumbo nucifera]}	{sp|Q9SKK0|EBF1_ARATH; EIN3-binding F-box protein 1 OS=Arabidopsis thaliana GN=EBF1 PE=1 SV=1}	{nnu:104595392; K14515 EBF1_2 EIN3-binding F-box protein - ko04016; Environmental Information Processing; Signal transduction; MAPK signaling pathway - plant | ko04075; Environmental Information Processing; Signal transduction; Plant hormone signal transduction}	{At2g25490; KOG1947 Leucine rich repeat proteins, some proteins contain F-box R General function prediction only ;}	{GO:0005515; protein binding; molecular_function}	{NA}	{PF00646:F-box domain PF12937:F-box-like PF13516:Leucine Rich repeat PF00560:Leucine Rich Repeat}
transcript_HQ_AL3_Stem_transcript1520/f3p0/2424	K14497	protein phosphatase 2C	2423	795	1389	439	20.52	31.74	11.88	{BAG12298.1; protein phosphatase 2C [Physcomitrella patens]}	{sp|Q6L4R7|P2C53_ORYSJ; Probable protein phosphatase 2C 53 OS=Oryza sativa subsp. japonica GN=Os05g0592800 PE=2 SV=1}	{smo:SELMODRAFT_174627; K14497 PP2C protein phosphatase 2C 3.1.3.16 ko04016; Environmental Information Processing; Signal transduction; MAPK signaling pathway - plant | ko04075; Environmental Information Processing; Signal transduction; Plant hormone signal transduction | ko04931; Human Diseases; Endocrine and metabolic diseases; Insulin resistance}	{At4g26080; KOG0698 Serine/threonine protein phosphatase T Signal transduction mechanisms ;}	{GO:0003824; NA}	{NA}	{PF00481:Protein phosphatase 2C PF07228:Stage II sporulation protein E (SpoIIE)}
transcript_HQ_AL3_Stem_transcript1719/f2p0/2360	K14497	protein phosphatase 2C	2360	1369	651	1202	36.41	15.33	33.53	{ADE75869.1; unknown [Picea sitchensis]}	{sp|Q0JLP9|P2C06_ORYSJ; Probable protein phosphatase 2C 6 OS=Oryza sativa subsp. japonica GN=Os01g0583100 PE=1 SV=1}	{atr:18444235; K14497 PP2C protein phosphatase 2C 3.1.3.16 ko04016; Environmental Information Processing; Signal transduction; MAPK signaling pathway - plant | ko04075; Environmental Information Processing; Signal transduction; Plant hormone signal transduction | ko04931; Human Diseases; Endocrine and metabolic diseases; Insulin resistance}	{At4g26080; KOG0698 Serine/threonine protein phosphatase T Signal transduction mechanisms ;}	{GO:0007016; cytoskeletal anchoring at plasma membrane; biological_process GO:0001726; ruffle; cellular_component GO:0005200; structural constituent of cytoskeleton; molecular_function GO:0005925; focal adhesion; cellular_component GO:0003824; NA}	{NA}	{PF00481:Protein phosphatase 2C PF09141:Talin, middle domain}
transcript_HQ_AL3_Stem_transcript4161/f3p0/1965	K14497	protein phosphatase 2C	1964	447	368	301	14.71	10.72	10.39	{OAE23961.1; hypothetical protein AXG93_2836s1010 [Marchantia polymorpha subsp. polymorpha]}	{sp|Q0JLP9|P2C06_ORYSJ; Probable protein phosphatase 2C 6 OS=Oryza sativa subsp. japonica GN=Os01g0583100 PE=1 SV=1}	{mdm:103453589; K14497 PP2C protein phosphatase 2C 3.1.3.16 ko04016; Environmental Information Processing; Signal transduction; MAPK signaling pathway - plant | ko04075; Environmental Information Processing; Signal transduction; Plant hormone signal transduction | ko04931; Human Diseases; Endocrine and metabolic diseases; Insulin resistance}	{At1g72770; KOG0698 Serine/threonine protein phosphatase T Signal transduction mechanisms ;}	{GO:0003824; NA}	{XM_015756401.1; PREDICTED: Oryza sativa Japonica Group probable protein phosphatase 2C 68 (LOC4346736), mRNA}	{PF00481:Protein phosphatase 2C}
transcript_HQ_AL3_Stem_transcript325/f5p0/3024	K14497	protein phosphatase 2C	3022	464.12	1779.26	1093.11	9.35	31.73	23.09	{ADE75869.1; unknown [Picea sitchensis]}	{sp|Q0JLP9|P2C06_ORYSJ; Probable protein phosphatase 2C 6 OS=Oryza sativa subsp. japonica GN=Os01g0583100 PE=1 SV=1}	{atr:18444235; K14497 PP2C protein phosphatase 2C 3.1.3.16 ko04016; Environmental Information Processing; Signal transduction; MAPK signaling pathway - plant | ko04075; Environmental Information Processing; Signal transduction; Plant hormone signal transduction | ko04931; Human Diseases; Endocrine and metabolic diseases; Insulin resistance}	{At4g26080; KOG0698 Serine/threonine protein phosphatase T Signal transduction mechanisms ;}	{GO:0003824; NA}	{XM_008244275.2; PREDICTED: Prunus mume protein phosphatase 2C 56-like (LOC103340823), mRNA}	{PF00481:Protein phosphatase 2C PF07228:Stage II sporulation protein E (SpoIIE)}
transcript_HQ_AL3_Stem_transcript411/f2p0/2956	K14497	protein phosphatase 2C	NA	NA	NA	NA	NA	NA	NA	NA	NA	NA	NA	NA	NA	NA
transcript_HQ_AL3_Stem_transcript10936/f2p0/1423	K14496	abscisic acid receptor PYR/PYL family	1423	0	255.5	88.43	0	11.01	4.52	{ADE76473.1; unknown [Picea sitchensis]}	{sp|O80920|PYL4_ARATH; Abscisic acid receptor PYL4 OS=Arabidopsis thaliana GN=PYL4 PE=1 SV=1}	{sot:102604114; K14496 PYL abscisic acid receptor PYR/PYL family - ko04016; Environmental Information Processing; Signal transduction; MAPK signaling pathway - plant | ko04075; Environmental Information Processing; Signal transduction; Plant hormone signal transduction}	{NA}	{GO:0009607; response to biotic stimulus; biological_process GO:0006952; defense response; biological_process}	{NA}	{PF00407:Pathogenesis-related protein Bet v I family}
transcript_HQ_AL3_Stem_transcript18403/f3p0/904	K14496	abscisic acid receptor PYR/PYL family	NA	NA	NA	NA	NA	NA	NA	NA	NA	NA	NA	NA	NA	NA
transcript_HQ_AL3_Stem_transcript17647/f5p0/958	K14496	abscisic acid receptor PYR/PYL family	958	282.51	255.56	287.75	23.35	18.73	25.06	{XP_010925746.1; PREDICTED: abscisic acid receptor PYL8 isoform X2 [Elaeis guineensis]}	{sp|Q9FGM1|PYL8_ARATH; Abscisic acid receptor PYL8 OS=Arabidopsis thaliana GN=PYL8 PE=1 SV=1}	{var:108318900; K14496 PYL abscisic acid receptor PYR/PYL family - ko04016; Environmental Information Processing; Signal transduction; MAPK signaling pathway - plant | ko04075; Environmental Information Processing; Signal transduction; Plant hormone signal transduction}	{NA}	{GO:0009607; response to biotic stimulus; biological_process GO:0006952; defense response; biological_process}	{NA}	{PF00407:Pathogenesis-related protein Bet v I family}
transcript_HQ_AL3_Stem_transcript17784/f4p0/935	K14496	abscisic acid receptor PYR/PYL family	934	573	1007	408	49.13	76.56	36.88	{XP_019160631.1; PREDICTED: abscisic acid receptor PYL8-like [Ipomoea nil]}	{sp|Q9FGM1|PYL8_ARATH; Abscisic acid receptor PYL8 OS=Arabidopsis thaliana GN=PYL8 PE=1 SV=1}	{pda:103702957; K14496 PYL abscisic acid receptor PYR/PYL family - ko04016; Environmental Information Processing; Signal transduction; MAPK signaling pathway - plant | ko04075; Environmental Information Processing; Signal transduction; Plant hormone signal transduction}	{NA}	{NA}	{NA}	{NA}
transcript_HQ_AL3_Stem_transcript17144/f3p0/994	K14496	abscisic acid receptor PYR/PYL family	NA	NA	NA	NA	NA	NA	NA	NA	NA	NA	NA	NA	NA	NA
transcript_HQ_AL3_Stem_transcript3533/f9p0/1887	K14496	abscisic acid receptor PYR/PYL family	NA	NA	NA	NA	NA	NA	NA	NA	NA	NA	NA	NA	NA	NA
transcript_HQ_AL3_Stem_transcript8692/f11p0/1543	K14496	abscisic acid receptor PYR/PYL family	NA	NA	NA	NA	NA	NA	NA	NA	NA	NA	NA	NA	NA	NA
transcript_HQ_AL3_Stem_transcript9109/f3p0/1540	K14496	abscisic acid receptor PYR/PYL family	1540	149.36	389.62	99.08	6.58	15.21	4.59	{ABK22940.1; unknown [Picea sitchensis]}	{sp|O80920|PYL4_ARATH; Abscisic acid receptor PYL4 OS=Arabidopsis thaliana GN=PYL4 PE=1 SV=1}	{sot:102604114; K14496 PYL abscisic acid receptor PYR/PYL family - ko04016; Environmental Information Processing; Signal transduction; MAPK signaling pathway - plant | ko04075; Environmental Information Processing; Signal transduction; Plant hormone signal transduction}	{NA}	{GO:0006952; defense response; biological_process GO:0009607; response to biotic stimulus; biological_process}	{XM_004308910.2; PREDICTED: Fragaria vesca subsp. vesca abscisic acid receptor PYL4 (LOC101305807), mRNA}	{PF00407:Pathogenesis-related protein Bet v I family}
transcript_HQ_AL3_Stem_transcript13087/f2p0/1257	K14490	histidine-containing phosphotransfer peotein	1257	353.26	229.83	272.82	20.14	11.61	16.36	{ADE76343.1; unknown [Picea sitchensis]}	{sp|Q9ZNV9|AHP1_ARATH; Histidine-containing phosphotransfer protein 1 OS=Arabidopsis thaliana GN=AHP1 PE=1 SV=1}	{egr:104425318; K14490 AHP histidine-containing phosphotransfer peotein - ko04075; Environmental Information Processing; Signal transduction; Plant hormone signal transduction}	{At3g21510; KOG4747 Two-component phosphorelay intermediate involved in MAP kinase cascade regulation T Signal transduction mechanisms ;}	{GO:0004871; signal transducer activity; molecular_function GO:0000160; two-component signal transduction system (phosphorelay); biological_process}	{XM_010326771.2; PREDICTED: Solanum lycopersicum histidine-containing phosphotransfer protein 4-like (LOC101248225), mRNA}	{PF01627:Hpt domain}
transcript_HQ_AL3_Stem_transcript15858/f2p0/1082	K14490	histidine-containing phosphotransfer peotein	NA	NA	NA	NA	NA	NA	NA	NA	NA	NA	NA	NA	NA	NA
transcript_HQ_AL3_Stem_transcript17009/f2p0/994	K14490	histidine-containing phosphotransfer peotein	994	35.75	101.39	48.44	2.8	7.05	4	{ABK25839.1; unknown [Picea sitchensis]}	{sp|Q9ZNV9|AHP1_ARATH; Histidine-containing phosphotransfer protein 1 OS=Arabidopsis thaliana GN=AHP1 PE=1 SV=1}	{mus:103972383; K14490 AHP histidine-containing phosphotransfer peotein - ko04075; Environmental Information Processing; Signal transduction; Plant hormone signal transduction}	{At3g21510; KOG4747 Two-component phosphorelay intermediate involved in MAP kinase cascade regulation T Signal transduction mechanisms ;}	{GO:0004871; signal transducer activity; molecular_function GO:0000160; two-component signal transduction system (phosphorelay); biological_process}	{NA}	{PF01627:Hpt domain}
transcript_HQ_AL3_Stem_transcript19016/f2p0/861	K14490	histidine-containing phosphotransfer peotein	861	143.12	344.42	374.53	13.85	29.56	38.24	{OAE24201.1; hypothetical protein AXG93_2752s2180 [Marchantia polymorpha subsp. polymorpha]}	{sp|Q9ZNV9|AHP1_ARATH; Histidine-containing phosphotransfer protein 1 OS=Arabidopsis thaliana GN=AHP1 PE=1 SV=1}	{egr:104425318; K14490 AHP histidine-containing phosphotransfer peotein - ko04075; Environmental Information Processing; Signal transduction; Plant hormone signal transduction}	{At3g21510; KOG4747 Two-component phosphorelay intermediate involved in MAP kinase cascade regulation T Signal transduction mechanisms ;}	{GO:0004871; signal transducer activity; molecular_function GO:0000160; two-component signal transduction system (phosphorelay); biological_process}	{XM_009422244.2; PREDICTED: Musa acuminata subsp. malaccensis histidine-containing phosphotransfer protein 2 (LOC104000245), transcript variant X1, mRNA}	{PF01627:Hpt domain}
transcript_HQ_AL3_Stem_transcript20924/f4p0/711	K14490	histidine-containing phosphotransfer peotein	NA	NA	NA	NA	NA	NA	NA	NA	NA	NA	NA	NA	NA	NA
transcript_HQ_AL3_Stem_transcript21994/f2p0/581	K14490	histidine-containing phosphotransfer peotein	581	160	141	730	30.5	23.91	148.04	{ABK25839.1; unknown [Picea sitchensis]}	{sp|Q9ZNV9|AHP1_ARATH; Histidine-containing phosphotransfer protein 1 OS=Arabidopsis thaliana GN=AHP1 PE=1 SV=1}	{egr:104425318; K14490 AHP histidine-containing phosphotransfer peotein - ko04075; Environmental Information Processing; Signal transduction; Plant hormone signal transduction}	{At3g21510; KOG4747 Two-component phosphorelay intermediate involved in MAP kinase cascade regulation T Signal transduction mechanisms ;}	{GO:0000160; two-component signal transduction system (phosphorelay); biological_process GO:0004871; signal transducer activity; molecular_function}	{XM_005646134.1; Coccomyxa subellipsoidea C-169 histidine-phosphotransfer domain, HPT domain-containing protein partial mRNA}	{PF01627:Hpt domain}
transcript_HQ_AL3_Stem_transcript6946/f3p0/1694	K14493	gibberellin receptor GID1	1694	9077.94	14245.7	4155.63	356.23	495.05	171.22	{BAQ20607.1; gibberellin receptor GID1L2 [Lygodium japonicum]}	{sp|Q940G6|GID1C_ARATH; Gibberellin receptor GID1C OS=Arabidopsis thaliana GN=GID1C PE=1 SV=1}	{pmum:103344699; K14493 GID1 gibberellin receptor GID1 3.-.-.- ko04075; Environmental Information Processing; Signal transduction; Plant hormone signal transduction}	{At5g27320; KOG1515 Arylacetamide deacetylase V Defense mechanisms ;}	{GO:0009058; biosynthetic process; biological_process GO:0008152; NA GO:0016788; hydrolase activity, acting on ester bonds; molecular_function GO:0016787; hydrolase activity; molecular_function GO:0047746; chlorophyllase activity; molecular_function GO:0015996; chlorophyll catabolic process; biological_process GO:0005576; NA}	{XM_018983106.1; PREDICTED: Juglans regia gibberellin receptor GID1C (LOC109004533), mRNA}	{PF07859:alpha/beta hydrolase fold PF12740:Chlorophyllase enzyme PF00975:Thioesterase domain PF07224:Chlorophyllase PF10503:Esterase PHB depolymerase}
transcript_HQ_AL3_Stem_transcript7208/f4p0/1683	K14493	gibberellin receptor GID1	1683	2116.31	3300.8	1225.8	83.7	115.61	50.91	{BAQ20607.1; gibberellin receptor GID1L2 [Lygodium japonicum]}	{sp|Q940G6|GID1C_ARATH; Gibberellin receptor GID1C OS=Arabidopsis thaliana GN=GID1C PE=1 SV=1}	{pmum:103344699; K14493 GID1 gibberellin receptor GID1 3.-.-.- ko04075; Environmental Information Processing; Signal transduction; Plant hormone signal transduction}	{At5g27320; KOG1515 Arylacetamide deacetylase V Defense mechanisms ;}	{GO:0005576; NA GO:0015996; chlorophyll catabolic process; biological_process GO:0047746; chlorophyllase activity; molecular_function GO:0016788; hydrolase activity, acting on ester bonds; molecular_function GO:0016787; hydrolase activity; molecular_function GO:0008152; NA GO:0009058; biosynthetic process; biological_process}	{XM_018983106.1; PREDICTED: Juglans regia gibberellin receptor GID1C (LOC109004533), mRNA}	{PF12740:Chlorophyllase enzyme PF07859:alpha/beta hydrolase fold PF10503:Esterase PHB depolymerase PF00975:Thioesterase domain PF07224:Chlorophyllase}
transcript_HQ_AL3_Stem_transcript6371/f3p0/1750	K14493	gibberellin receptor GID1	NA	NA	NA	NA	NA	NA	NA	NA	NA	NA	NA	NA	NA	NA
transcript_HQ_AL3_Stem_transcript4063/f2p0/1971	K14493	gibberellin receptor GID1	1972	494.62	1339.37	1928.69	16.2	38.83	66.27	{BAQ20607.1; gibberellin receptor GID1L2 [Lygodium japonicum]}	{sp|Q940G6|GID1C_ARATH; Gibberellin receptor GID1C OS=Arabidopsis thaliana GN=GID1C PE=1 SV=1}	{pmum:103344699; K14493 GID1 gibberellin receptor GID1 3.-.-.- ko04075; Environmental Information Processing; Signal transduction; Plant hormone signal transduction}	{At5g27320; KOG1515 Arylacetamide deacetylase V Defense mechanisms ;}	{GO:0008152; NA GO:0016787; hydrolase activity; molecular_function GO:0047746; chlorophyllase activity; molecular_function GO:0015996; chlorophyll catabolic process; biological_process}	{XM_003590995.2; Medicago truncatula gibberellin receptor GID1c-like protein mRNA}	{PF07859:alpha/beta hydrolase fold PF12740:Chlorophyllase enzyme}
transcript_HQ_AL3_Stem_transcript11229/f3p0/1374	K14492	two-component response regulator ARR-A family	1374	51.38	577.8	148.87	2.61	26.03	7.96	{OAE32505.1; hypothetical protein AXG93_3242s1270 [Marchantia polymorpha subsp. polymorpha]}	{sp|Q942A1|ORR4_ORYSJ; Two-component response regulator ORR4 OS=Oryza sativa subsp. japonica GN=RR4 PE=2 SV=1}	{atr:18444547; K14492 ARR-A two-component response regulator ARR-A family - ko04075; Environmental Information Processing; Signal transduction; Plant hormone signal transduction}	{At3g57040; KOG1601 GATA-4/5/6 transcription factors K Transcription ;}	{GO:0000160; two-component signal transduction system (phosphorelay); biological_process}	{NA}	{PF00072:Response regulator receiver domain}
transcript_HQ_AL3_Stem_transcript12211/f4p0/1294	K14492	two-component response regulator ARR-A family	1294	207	506.05	569	11.37	24.62	32.85	{XP_009391546.1; PREDICTED: two-component response regulator ORR9-like [Musa acuminata subsp. malaccensis]}	{sp|Q942A1|ORR4_ORYSJ; Two-component response regulator ORR4 OS=Oryza sativa subsp. japonica GN=RR4 PE=2 SV=1}	{pda:103701641; K14492 ARR-A two-component response regulator ARR-A family - ko04075; Environmental Information Processing; Signal transduction; Plant hormone signal transduction}	{At3g57040; KOG1601 GATA-4/5/6 transcription factors K Transcription ;}	{GO:0016740; transferase activity; molecular_function GO:0004197; cysteine-type endopeptidase activity; molecular_function GO:0008242; omega peptidase activity; molecular_function GO:0000160; two-component signal transduction system (phosphorelay); biological_process}	{XM_010113658.1; Morus notabilis Two-component response regulator partial mRNA}	{PF00072:Response regulator receiver domain PF08715:Papain like viral protease}
transcript_HQ_AL3_Stem_transcript12632/f2p0/1306	K14492	two-component response regulator ARR-A family	1301	54.62	310.2	92.13	2.98	14.99	5.28	{OAE32505.1; hypothetical protein AXG93_3242s1270 [Marchantia polymorpha subsp. polymorpha]}	{sp|Q942A1|ORR4_ORYSJ; Two-component response regulator ORR4 OS=Oryza sativa subsp. japonica GN=RR4 PE=2 SV=1}	{atr:18444547; K14492 ARR-A two-component response regulator ARR-A family - ko04075; Environmental Information Processing; Signal transduction; Plant hormone signal transduction}	{At1g74890; KOG1601 GATA-4/5/6 transcription factors K Transcription ;}	{GO:0000160; two-component signal transduction system (phosphorelay); biological_process}	{NA}	{PF00072:Response regulator receiver domain}
transcript_HQ_AL3_Stem_transcript7255/f2p0/1668	K14492	two-component response regulator ARR-A family	NA	NA	NA	NA	NA	NA	NA	NA	NA	NA	NA	NA	NA	NA
transcript_HQ_AL3_Stem_transcript12742/f2p0/1280	K14498	serine/threonine-protein kinase SRK2	NA	NA	NA	NA	NA	NA	NA	NA	NA	NA	NA	NA	NA	NA
transcript_HQ_AL3_Stem_transcript10345/f4p0/1438	K14498	serine/threonine-protein kinase SRK2	NA	NA	NA	NA	NA	NA	NA	NA	NA	NA	NA	NA	NA	NA
transcript_HQ_AL3_Stem_transcript1953/f3p0/2310	K14498	serine/threonine-protein kinase SRK2	2309	74.84	82.85	150.78	2.04	2	4.31	{XP_001778501.1; predicted protein [Physcomitrella patens]}	{sp|Q940H6|SRK2E_ARATH; Serine/threonine-protein kinase SRK2E OS=Arabidopsis thaliana GN=SRK2E PE=1 SV=1}	{var:108330572; K14498 SNRK2 serine/threonine-protein kinase SRK2 2.7.11.1 ko04016; Environmental Information Processing; Signal transduction; MAPK signaling pathway - plant | ko04075; Environmental Information Processing; Signal transduction; Plant hormone signal transduction}	{At4g33950; KOG0583 Serine/threonine protein kinase T Signal transduction mechanisms ;}	{GO:0006468; protein phosphorylation; biological_process GO:0004672; protein kinase activity; molecular_function GO:0005524; ATP binding; molecular_function}	{XM_003524529.3; PREDICTED: Glycine max serine/threonine-protein kinase SAPK10-like (LOC100801175), mRNA}	{PF07714:Protein tyrosine kinase PF00069:Protein kinase domain}
transcript_HQ_AL3_Stem_transcript5172/f2p0/1847	K14498	serine/threonine-protein kinase SRK2	1847	87.54	280	220.82	3.1	8.77	8.2	{XP_001778501.1; predicted protein [Physcomitrella patens]}	{sp|Q0D4J7|SAPK2_ORYSJ; Serine/threonine-protein kinase SAPK2 OS=Oryza sativa subsp. japonica GN=SAPK2 PE=1 SV=1}	{vvi:100260262; K14498 SNRK2 serine/threonine-protein kinase SRK2 2.7.11.1 ko04016; Environmental Information Processing; Signal transduction; MAPK signaling pathway - plant | ko04075; Environmental Information Processing; Signal transduction; Plant hormone signal transduction}	{At4g33950; KOG0583 Serine/threonine protein kinase T Signal transduction mechanisms ;}	{GO:0005524; ATP binding; molecular_function GO:0004672; protein kinase activity; molecular_function GO:0016020; membrane; cellular_component GO:0016773; phosphotransferase activity, alcohol group as acceptor; molecular_function GO:0006468; protein phosphorylation; biological_process}	{XM_008450548.2; PREDICTED: Cucumis melo serine/threonine-protein kinase SAPK3-like (LOC103490834), mRNA}	{PF00069:Protein kinase domain PF07714:Protein tyrosine kinase PF06293:Lipopolysaccharide kinase (Kdo/WaaP) family}
transcript_HQ_AL3_Stem_transcript5496/f4p0/1810	K14498	serine/threonine-protein kinase SRK2	NA	NA	NA	NA	NA	NA	NA	NA	NA	NA	NA	NA	NA	NA
transcript_HQ_AL3_Stem_transcript6956/f4p0/1703	K14498	serine/threonine-protein kinase SRK2	1705	479.42	178.31	508.88	18.67	6.15	20.8	{XP_001778501.1; predicted protein [Physcomitrella patens]}	{sp|Q7XQP4|SAPK7_ORYSJ; Serine/threonine-protein kinase SAPK7 OS=Oryza sativa subsp. japonica GN=SAPK7 PE=2 SV=2}	{vvi:100259302; K14498 SNRK2 serine/threonine-protein kinase SRK2 2.7.11.1 ko04016; Environmental Information Processing; Signal transduction; MAPK signaling pathway - plant | ko04075; Environmental Information Processing; Signal transduction; Plant hormone signal transduction}	{At4g33950; KOG0583 Serine/threonine protein kinase T Signal transduction mechanisms ;}	{GO:0006468; protein phosphorylation; biological_process GO:0005524; ATP binding; molecular_function GO:0004672; protein kinase activity; molecular_function}	{XM_012981525.1; PREDICTED: Erythranthe guttatus serine/threonine-protein kinase SRK2E (LOC105957587), mRNA}	{PF00069:Protein kinase domain PF07714:Protein tyrosine kinase}
transcript_HQ_AL3_Stem_transcript6117/f3p0/1744	K14498	serine/threonine-protein kinase SRK2	1746	42.12	87.1	61.14	1.59	2.92	2.43	{XP_001778501.1; predicted protein [Physcomitrella patens]}	{sp|Q7XQP4|SAPK7_ORYSJ; Serine/threonine-protein kinase SAPK7 OS=Oryza sativa subsp. japonica GN=SAPK7 PE=2 SV=2}	{vvi:100259302; K14498 SNRK2 serine/threonine-protein kinase SRK2 2.7.11.1 ko04016; Environmental Information Processing; Signal transduction; MAPK signaling pathway - plant | ko04075; Environmental Information Processing; Signal transduction; Plant hormone signal transduction}	{At4g33950; KOG0583 Serine/threonine protein kinase T Signal transduction mechanisms ;}	{GO:0004672; protein kinase activity; molecular_function GO:0005524; ATP binding; molecular_function GO:0006468; protein phosphorylation; biological_process}	{XM_012981525.1; PREDICTED: Erythranthe guttatus serine/threonine-protein kinase SRK2E (LOC105957587), mRNA}	{PF07714:Protein tyrosine kinase PF00069:Protein kinase domain}
transcript_HQ_AL3_Stem_transcript6994/f5p0/1685	K14498	serine/threonine-protein kinase SRK2	NA	NA	NA	NA	NA	NA	NA	NA	NA	NA	NA	NA	NA	NA
transcript_HQ_AL3_Stem_transcript5628/f2p0/1815	K14498	serine/threonine-protein kinase SRK2	NA	NA	NA	NA	NA	NA	NA	NA	NA	NA	NA	NA	NA	NA
transcript_HQ_AL3_Stem_transcript6161/f2p0/1776	K14498	serine/threonine-protein kinase SRK2	NA	NA	NA	NA	NA	NA	NA	NA	NA	NA	NA	NA	NA	NA
transcript_HQ_AL3_Stem_transcript7251/f5p0/1635	K14498	serine/threonine-protein kinase SRK2	1635	422.88	159.02	118.9	17.32	5.77	5.12	{XP_001777278.1; predicted protein [Physcomitrella patens]}	{sp|Q0D4J7|SAPK2_ORYSJ; Serine/threonine-protein kinase SAPK2 OS=Oryza sativa subsp. japonica GN=SAPK2 PE=1 SV=1}	{pmum:103318895; K14498 SNRK2 serine/threonine-protein kinase SRK2 2.7.11.1 ko04016; Environmental Information Processing; Signal transduction; MAPK signaling pathway - plant | ko04075; Environmental Information Processing; Signal transduction; Plant hormone signal transduction}	{At4g33950; KOG0583 Serine/threonine protein kinase T Signal transduction mechanisms ;}	{GO:0004672; protein kinase activity; molecular_function GO:0005524; ATP binding; molecular_function GO:0006468; protein phosphorylation; biological_process}	{XM_019371211.1; PREDICTED: Nicotiana attenuata serine/threonine-protein kinase SRK2H (LOC109208160), mRNA}	{PF00069:Protein kinase domain PF07714:Protein tyrosine kinase}
transcript_HQ_AL3_Stem_transcript3109/f2p0/2090	K14498	serine/threonine-protein kinase SRK2	2090	85.34	197.96	224.82	2.61	5.36	7.22	{XP_006847010.1; PREDICTED: serine/threonine-protein kinase SRK2A [Amborella trichopoda]}	{sp|P0C5D6|SAPK3_ORYSJ; Serine/threonine-protein kinase SAPK3 OS=Oryza sativa subsp. japonica GN=SAPK3 PE=1 SV=1}	{atr:18436724; K14498 SNRK2 serine/threonine-protein kinase SRK2 2.7.11.1 ko04016; Environmental Information Processing; Signal transduction; MAPK signaling pathway - plant | ko04075; Environmental Information Processing; Signal transduction; Plant hormone signal transduction}	{At4g33950; KOG0583 Serine/threonine protein kinase T Signal transduction mechanisms ;}	{GO:0006468; protein phosphorylation; biological_process GO:0005524; ATP binding; molecular_function GO:0004672; protein kinase activity; molecular_function}	{KF796622.1; Cucurbita maxima phloem small RNA-binding protein kinase 1 mRNA, complete cds}	{PF00069:Protein kinase domain PF07714:Protein tyrosine kinase}
transcript_HQ_AL3_Stem_transcript6589/f3p0/1722	K14498	serine/threonine-protein kinase SRK2	1722	171.47	25.78	415.74	6.6	0.88	16.79	{XP_001778501.1; predicted protein [Physcomitrella patens]}	{sp|Q7XQP4|SAPK7_ORYSJ; Serine/threonine-protein kinase SAPK7 OS=Oryza sativa subsp. japonica GN=SAPK7 PE=2 SV=2}	{pop:POPTR_0003s08240g; K14498 SNRK2 serine/threonine-protein kinase SRK2 2.7.11.1 ko04016; Environmental Information Processing; Signal transduction; MAPK signaling pathway - plant | ko04075; Environmental Information Processing; Signal transduction; Plant hormone signal transduction}	{At4g33950; KOG0583 Serine/threonine protein kinase T Signal transduction mechanisms ;}	{GO:0005524; ATP binding; molecular_function GO:0004672; protein kinase activity; molecular_function GO:0006468; protein phosphorylation; biological_process}	{XM_010276209.2; PREDICTED: Nelumbo nucifera serine/threonine-protein kinase SAPK3-like (LOC104609824), mRNA}	{PF07714:Protein tyrosine kinase PF00069:Protein kinase domain}
transcript_HQ_AL3_Stem_transcript9625/f5p0/1528	K14498	serine/threonine-protein kinase SRK2	NA	NA	NA	NA	NA	NA	NA	NA	NA	NA	NA	NA	NA	NA
transcript_HQ_AL3_Stem_transcript8039/f2p0/1604	K14498	serine/threonine-protein kinase SRK2	1603	238.99	434.1	151.59	10.03	16.13	6.68	{XP_001778501.1; predicted protein [Physcomitrella patens]}	{sp|Q0D4J7|SAPK2_ORYSJ; Serine/threonine-protein kinase SAPK2 OS=Oryza sativa subsp. japonica GN=SAPK2 PE=1 SV=1}	{vvi:100260262; K14498 SNRK2 serine/threonine-protein kinase SRK2 2.7.11.1 ko04016; Environmental Information Processing; Signal transduction; MAPK signaling pathway - plant | ko04075; Environmental Information Processing; Signal transduction; Plant hormone signal transduction}	{At4g33950; KOG0583 Serine/threonine protein kinase T Signal transduction mechanisms ;}	{GO:0005524; ATP binding; molecular_function GO:0016020; membrane; cellular_component GO:0004672; protein kinase activity; molecular_function GO:0016773; phosphotransferase activity, alcohol group as acceptor; molecular_function GO:0006468; protein phosphorylation; biological_process}	{XM_002262690.3; PREDICTED: Vitis vinifera serine/threonine-protein kinase SAPK3 (LOC100243594), mRNA}	{PF06293:Lipopolysaccharide kinase (Kdo/WaaP) family PF07714:Protein tyrosine kinase PF00069:Protein kinase domain}
transcript_HQ_AL3_Stem_transcript9971/f2p0/1455	K14498	serine/threonine-protein kinase SRK2	1455	292.6	1042.55	350.56	13.84	43.69	17.43	{XP_001778501.1; predicted protein [Physcomitrella patens]}	{sp|Q940H6|SRK2E_ARATH; Serine/threonine-protein kinase SRK2E OS=Arabidopsis thaliana GN=SRK2E PE=1 SV=1}	{var:108330572; K14498 SNRK2 serine/threonine-protein kinase SRK2 2.7.11.1 ko04016; Environmental Information Processing; Signal transduction; MAPK signaling pathway - plant | ko04075; Environmental Information Processing; Signal transduction; Plant hormone signal transduction}	{At4g33950; KOG0583 Serine/threonine protein kinase T Signal transduction mechanisms ;}	{GO:0005524; ATP binding; molecular_function GO:0004672; protein kinase activity; molecular_function GO:0006468; protein phosphorylation; biological_process}	{XM_003524529.3; PREDICTED: Glycine max serine/threonine-protein kinase SAPK10-like (LOC100801175), mRNA}	{PF07714:Protein tyrosine kinase PF00069:Protein kinase domain}
transcript_HQ_AL3_Stem_transcript9104/f3p0/1528	K14498	serine/threonine-protein kinase SRK2	1528	77.35	219.89	409.63	3.44	8.67	19.15	{XP_001778501.1; predicted protein [Physcomitrella patens]}	{sp|Q7XQP4|SAPK7_ORYSJ; Serine/threonine-protein kinase SAPK7 OS=Oryza sativa subsp. japonica GN=SAPK7 PE=2 SV=2}	{vvi:100259302; K14498 SNRK2 serine/threonine-protein kinase SRK2 2.7.11.1 ko04016; Environmental Information Processing; Signal transduction; MAPK signaling pathway - plant | ko04075; Environmental Information Processing; Signal transduction; Plant hormone signal transduction}	{At4g33950; KOG0583 Serine/threonine protein kinase T Signal transduction mechanisms ;}	{GO:0004672; protein kinase activity; molecular_function GO:0005524; ATP binding; molecular_function GO:0006468; protein phosphorylation; biological_process}	{XM_012981525.1; PREDICTED: Erythranthe guttatus serine/threonine-protein kinase SRK2E (LOC105957587), mRNA}	{PF00069:Protein kinase domain PF07714:Protein tyrosine kinase}
transcript_HQ_AL3_Stem_transcript1287/f3p0/2477	K14506	jasmonic acid-amino synthetase	2477	318.71	189.96	5823.95	8.02	4.23	153.76	{EOX95769.1; Indole-3-acetic acid-amido synthetase GH3.5, putative isoform 1 [Theobroma cacao]}	{sp|Q6I581|GH35_ORYSJ; Jasmonic acid-amido synthetase JAR1 OS=Oryza sativa subsp. japonica GN=GH3.5 PE=2 SV=1}	{bvg:104886569; K14506 JAR1 jasmonic acid-amino synthetase - ko04075; Environmental Information Processing; Signal transduction; Plant hormone signal transduction}	{NA}	{NA}	{NA}	{NA}
transcript_HQ_AL3_Stem_transcript1418/f7p0/2442	K14506	jasmonic acid-amino synthetase	2442	1141.56	1090.05	3120.87	29.21	24.69	83.74	{XP_009410849.1; PREDICTED: jasmonic acid-amido synthetase JAR1-like [Musa acuminata subsp. malaccensis]}	{sp|Q6I581|GH35_ORYSJ; Jasmonic acid-amido synthetase JAR1 OS=Oryza sativa subsp. japonica GN=GH3.5 PE=2 SV=1}	{pda:103708705; K14506 JAR1 jasmonic acid-amino synthetase - ko04075; Environmental Information Processing; Signal transduction; Plant hormone signal transduction}	{NA}	{NA}	{NA}	{NA}
transcript_HQ_AL3_Stem_transcript1857/f17p0/2313	K14506	jasmonic acid-amino synthetase	NA	NA	NA	NA	NA	NA	NA	NA	NA	NA	NA	NA	NA	NA
transcript_HQ_AL3_Stem_transcript2669/f2p0/2166	K14506	jasmonic acid-amino synthetase	2165	64.51	50.81	1281.29	1.89	1.32	39.48	{EOX95769.1; Indole-3-acetic acid-amido synthetase GH3.5, putative isoform 1 [Theobroma cacao]}	{sp|Q6I581|GH35_ORYSJ; Jasmonic acid-amido synthetase JAR1 OS=Oryza sativa subsp. japonica GN=GH3.5 PE=2 SV=1}	{bvg:104886569; K14506 JAR1 jasmonic acid-amino synthetase - ko04075; Environmental Information Processing; Signal transduction; Plant hormone signal transduction}	{NA}	{NA}	{NA}	{NA}
transcript_HQ_AL3_Stem_transcript989/f2p0/2585	K14506	jasmonic acid-amino synthetase	NA	NA	NA	NA	NA	NA	NA	NA	NA	NA	NA	NA	NA	NA
transcript_HQ_AL3_Stem_transcript1313/f3p0/2470	K14500	BR-signaling kinase	2470	34.94	619.92	399.55	0.88	13.86	10.58	{XP_006828955.1; PREDICTED: probable serine/threonine-protein kinase At4g35230 [Amborella trichopoda]}	{sp|Q944A7|Y4523_ARATH; Probable serine/threonine-protein kinase At4g35230 OS=Arabidopsis thaliana GN=At4g35230 PE=1 SV=1}	{smo:SELMODRAFT_103506; K14500 BSK BR-signaling kinase 2.7.11.1 ko04075; Environmental Information Processing; Signal transduction; Plant hormone signal transduction}	{NA}	{GO:0005524; ATP binding; molecular_function GO:0004672; protein kinase activity; molecular_function GO:0006468; protein phosphorylation; biological_process}	{XM_010652656.1; PREDICTED: Vitis vinifera probable serine/threonine-protein kinase At5g41260 (LOC100256923), mRNA}	{PF07714:Protein tyrosine kinase PF00069:Protein kinase domain}
transcript_HQ_AL3_Stem_transcript1561/f2p0/2420	K14500	BR-signaling kinase	2419	953.92	3201.95	2773.83	24.67	73.3	75.23	{OAE18262.1; hypothetical protein AXG93_723s1140 [Marchantia polymorpha subsp. polymorpha]}	{sp|Q944A7|Y4523_ARATH; Probable serine/threonine-protein kinase At4g35230 OS=Arabidopsis thaliana GN=At4g35230 PE=1 SV=1}	{smo:SELMODRAFT_103506; K14500 BSK BR-signaling kinase 2.7.11.1 ko04075; Environmental Information Processing; Signal transduction; Plant hormone signal transduction}	{NA}	{GO:0006468; protein phosphorylation; biological_process GO:0004672; protein kinase activity; molecular_function GO:0005524; ATP binding; molecular_function}	{XM_002299803.2; Populus trichocarpa kinase family protein (POPTR_0001s25360g) mRNA, complete cds}	{PF00069:Protein kinase domain PF07714:Protein tyrosine kinase}
transcript_HQ_AL3_Stem_transcript1662/f3p0/2373	K14500	BR-signaling kinase	2373	141.97	1376.46	943.91	3.75	32.21	26.17	{XP_006828955.1; PREDICTED: probable serine/threonine-protein kinase At4g35230 [Amborella trichopoda]}	{sp|Q944A7|Y4523_ARATH; Probable serine/threonine-protein kinase At4g35230 OS=Arabidopsis thaliana GN=At4g35230 PE=1 SV=1}	{smo:SELMODRAFT_103506; K14500 BSK BR-signaling kinase 2.7.11.1 ko04075; Environmental Information Processing; Signal transduction; Plant hormone signal transduction}	{NA}	{GO:0005524; ATP binding; molecular_function GO:0004672; protein kinase activity; molecular_function GO:0006468; protein phosphorylation; biological_process}	{XM_010652656.1; PREDICTED: Vitis vinifera probable serine/threonine-protein kinase At5g41260 (LOC100256923), mRNA}	{PF07714:Protein tyrosine kinase PF00069:Protein kinase domain}
transcript_HQ_AL3_Stem_transcript3253/f13p0/2065	K14500	BR-signaling kinase	NA	NA	NA	NA	NA	NA	NA	NA	NA	NA	NA	NA	NA	NA
transcript_HQ_AL3_Stem_transcript155/f2p0/3354	K14509	ethylene receptor	NA	NA	NA	NA	NA	NA	NA	NA	NA	NA	NA	NA	NA	NA
transcript_HQ_AL3_Stem_transcript12723/f7p0/1240	K13464	jasmonate ZIM domain-containing protein	NA	NA	NA	NA	NA	NA	NA	NA	NA	NA	NA	NA	NA	NA
transcript_HQ_AL3_Stem_transcript14549/f6p0/1160	K13464	jasmonate ZIM domain-containing protein	NA	NA	NA	NA	NA	NA	NA	NA	NA	NA	NA	NA	NA	NA
transcript_HQ_AL3_Stem_transcript10050/f5p0/1449	K13464	jasmonate ZIM domain-containing protein	NA	NA	NA	NA	NA	NA	NA	NA	NA	NA	NA	NA	NA	NA
transcript_HQ_AL3_Stem_transcript12817/f2p0/1282	K13464	jasmonate ZIM domain-containing protein	1282	10.86	168.31	43.31	0.6	8.29	2.53	{OAE22702.1; hypothetical protein AXG93_2675s1360 [Marchantia polymorpha subsp. polymorpha]}	{sp|A2YNP2|TI10B_ORYSI; Protein TIFY 10b OS=Oryza sativa subsp. indica GN=TIFY10B PE=3 SV=1}	{cam:101495051; K13464 JAZ jasmonate ZIM domain-containing protein - ko04075; Environmental Information Processing; Signal transduction; Plant hormone signal transduction}	{NA}	{GO:0005515; protein binding; molecular_function}	{NA}	{PF06203:CCT motif}
transcript_HQ_AL3_Stem_transcript14710/f4p0/1134	K13464	jasmonate ZIM domain-containing protein	1134	561	132	787	36.67	7.65	54.13	{ADE77685.1; unknown [Picea sitchensis]}	{sp|Q7XPM8|TIF3_ORYSJ; Protein TIFY 3 OS=Oryza sativa subsp. japonica GN=TIFY3 PE=1 SV=1}	{ats:F775_32173; K13464 JAZ jasmonate ZIM domain-containing protein - ko04075; Environmental Information Processing; Signal transduction; Plant hormone signal transduction}	{NA}	{NA}	{NA}	{NA}
transcript_HQ_AL3_Stem_transcript14720/f3p0/1159	K13464	jasmonate ZIM domain-containing protein	1159	339.54	321.68	537.48	21.55	18.09	35.89	{ACN40858.1; unknown [Picea sitchensis]}	{sp|Q8H395|TI10B_ORYSJ; Protein TIFY 10b OS=Oryza sativa subsp. japonica GN=TIFY10B PE=1 SV=1}	{ats:F775_32173; K13464 JAZ jasmonate ZIM domain-containing protein - ko04075; Environmental Information Processing; Signal transduction; Plant hormone signal transduction}	{NA}	{NA}	{NA}	{NA}
transcript_HQ_AL3_Stem_transcript13850/f2p0/1230	K13464	jasmonate ZIM domain-containing protein	1230	54.42	168.67	608.64	3.19	8.77	37.55	{OAE22702.1; hypothetical protein AXG93_2675s1360 [Marchantia polymorpha subsp. polymorpha]}	{sp|A2YNP2|TI10B_ORYSI; Protein TIFY 10b OS=Oryza sativa subsp. indica GN=TIFY10B PE=3 SV=1}	{pop:POPTR_0003s06670g; K13464 JAZ jasmonate ZIM domain-containing protein - ko04075; Environmental Information Processing; Signal transduction; Plant hormone signal transduction}	{NA}	{GO:0005515; protein binding; molecular_function}	{NA}	{PF06203:CCT motif}
transcript_HQ_AL3_Stem_transcript14865/f8p0/1094	K13464	jasmonate ZIM domain-containing protein	1094	691.15	889.33	1278.91	47.43	54.09	92.38	{OAE22702.1; hypothetical protein AXG93_2675s1360 [Marchantia polymorpha subsp. polymorpha]}	{sp|Q8H395|TI10B_ORYSJ; Protein TIFY 10b OS=Oryza sativa subsp. japonica GN=TIFY10B PE=1 SV=1}	{jcu:105627964; K13464 JAZ jasmonate ZIM domain-containing protein - ko04075; Environmental Information Processing; Signal transduction; Plant hormone signal transduction}	{NA}	{GO:0005515; protein binding; molecular_function}	{NA}	{PF06203:CCT motif}
transcript_HQ_AL3_Stem_transcript14043/f40p0/1163	K13464	jasmonate ZIM domain-containing protein	NA	NA	NA	NA	NA	NA	NA	NA	NA	NA	NA	NA	NA	NA
transcript_HQ_AL3_Stem_transcript10744/f7p0/1410	K13464	jasmonate ZIM domain-containing protein	1410	2174.1	8702.22	8752.39	107	379.38	452.66	{OAE22702.1; hypothetical protein AXG93_2675s1360 [Marchantia polymorpha subsp. polymorpha]}	{sp|Q84R94|TI10A_ORYSJ; Protein TIFY 10a OS=Oryza sativa subsp. japonica GN=TIFY10A PE=1 SV=1}	{bna:106347328; K13464 JAZ jasmonate ZIM domain-containing protein - ko04075; Environmental Information Processing; Signal transduction; Plant hormone signal transduction}	{NA}	{GO:0005515; protein binding; molecular_function}	{NA}	{PF06203:CCT motif}
transcript_HQ_AL3_Stem_transcript16371/f4p0/1052	K13464	jasmonate ZIM domain-containing protein	1052	47.52	339.19	278.38	3.44	21.77	21.23	{OAE22702.1; hypothetical protein AXG93_2675s1360 [Marchantia polymorpha subsp. polymorpha]}	{sp|Q8H395|TI10B_ORYSJ; Protein TIFY 10b OS=Oryza sativa subsp. japonica GN=TIFY10B PE=1 SV=1}	{pper:PRUPE_ppa009778mg; K13464 JAZ jasmonate ZIM domain-containing protein - ko04075; Environmental Information Processing; Signal transduction; Plant hormone signal transduction}	{NA}	{GO:0005515; protein binding; molecular_function}	{NA}	{PF06203:CCT motif}
transcript_HQ_AL3_Stem_transcript16397/f2p0/1042	K13464	jasmonate ZIM domain-containing protein	1042	38	466	119	2.79	30.31	9.2	{ACN40858.1; unknown [Picea sitchensis]}	{sp|Q7XPM8|TIF3_ORYSJ; Protein TIFY 3 OS=Oryza sativa subsp. japonica GN=TIFY3 PE=1 SV=1}	{ats:F775_31179; K13464 JAZ jasmonate ZIM domain-containing protein - ko04075; Environmental Information Processing; Signal transduction; Plant hormone signal transduction}	{NA}	{NA}	{NA}	{NA}
transcript_HQ_AL3_Stem_transcript19952/f7p0/786	K13464	jasmonate ZIM domain-containing protein	NA	NA	NA	NA	NA	NA	NA	NA	NA	NA	NA	NA	NA	NA
transcript_HQ_AL3_Stem_transcript16524/f2p0/1045	K13464	jasmonate ZIM domain-containing protein	1042	0	23.4	17.49	0	1.52	1.35	{AQA29554.1; jasmonate-zim-domain protein 1 [Camellia sinensis var. sinensis]}	{NA}	{vvi:100262965; K13464 JAZ jasmonate ZIM domain-containing protein - ko04075; Environmental Information Processing; Signal transduction; Plant hormone signal transduction}	{NA}	{GO:0098599; NA GO:0005515; protein binding; molecular_function}	{NA}	{PF06203:CCT motif PF02089:Palmitoyl protein thioesterase}
transcript_HQ_AL3_Stem_transcript19274/f2p0/836	K13464	jasmonate ZIM domain-containing protein	NA	NA	NA	NA	NA	NA	NA	NA	NA	NA	NA	NA	NA	NA
transcript_HQ_AL3_Stem_transcript16740/f3p0/1030	K13464	jasmonate ZIM domain-containing protein	1030	243.27	148.71	468.1	18.14	9.83	36.77	{OAE22702.1; hypothetical protein AXG93_2675s1360 [Marchantia polymorpha subsp. polymorpha]}	{sp|Q84R94|TI10A_ORYSJ; Protein TIFY 10a OS=Oryza sativa subsp. japonica GN=TIFY10A PE=1 SV=1}	{pop:POPTR_0003s06670g; K13464 JAZ jasmonate ZIM domain-containing protein - ko04075; Environmental Information Processing; Signal transduction; Plant hormone signal transduction}	{NA}	{NA}	{NA}	{NA}
transcript_HQ_AL3_Stem_transcript17638/f68p0/915	K13464	jasmonate ZIM domain-containing protein	NA	NA	NA	NA	NA	NA	NA	NA	NA	NA	NA	NA	NA	NA
transcript_HQ_AL3_Stem_transcript19341/f2p0/837	K13464	jasmonate ZIM domain-containing protein	NA	NA	NA	NA	NA	NA	NA	NA	NA	NA	NA	NA	NA	NA
transcript_HQ_AL3_Stem_transcript17654/f4p0/985	K13464	jasmonate ZIM domain-containing protein	NA	NA	NA	NA	NA	NA	NA	NA	NA	NA	NA	NA	NA	NA
transcript_HQ_AL3_Stem_transcript17701/f30p0/917	K13464	jasmonate ZIM domain-containing protein	NA	NA	NA	NA	NA	NA	NA	NA	NA	NA	NA	NA	NA	NA
transcript_HQ_AL3_Stem_transcript17707/f2p0/953	K13464	jasmonate ZIM domain-containing protein	953	5.34	42.3	64.8	0.44	3.12	5.69	{XP_010932315.1; PREDICTED: protein TIFY 3 [Elaeis guineensis]}	{sp|Q7XPM8|TIF3_ORYSJ; Protein TIFY 3 OS=Oryza sativa subsp. japonica GN=TIFY3 PE=1 SV=1}	{cit:102623985; K13464 JAZ jasmonate ZIM domain-containing protein - ko04075; Environmental Information Processing; Signal transduction; Plant hormone signal transduction}	{NA}	{NA}	{NA}	{NA}
transcript_HQ_AL3_Stem_transcript17710/f3p0/960	K13464	jasmonate ZIM domain-containing protein	960	407.62	438.23	436	33.59	32.02	37.86	{OAE22702.1; hypothetical protein AXG93_2675s1360 [Marchantia polymorpha subsp. polymorpha]}	{sp|Q8H395|TI10B_ORYSJ; Protein TIFY 10b OS=Oryza sativa subsp. japonica GN=TIFY10B PE=1 SV=1}	{pper:PRUPE_ppa009778mg; K13464 JAZ jasmonate ZIM domain-containing protein - ko04075; Environmental Information Processing; Signal transduction; Plant hormone signal transduction}	{NA}	{GO:0005515; protein binding; molecular_function}	{NA}	{PF06203:CCT motif}
transcript_HQ_AL3_Stem_transcript15955/f2p0/1066	K13464	jasmonate ZIM domain-containing protein	1066	17.57	156.64	65.25	1.25	9.87	4.88	{OAE22702.1; hypothetical protein AXG93_2675s1360 [Marchantia polymorpha subsp. polymorpha]}	{sp|Q8W4J8|TIF7_ARATH; Protein TIFY 7 OS=Arabidopsis thaliana GN=TIFY7 PE=1 SV=2}	{bna:106347362; K13464 JAZ jasmonate ZIM domain-containing protein - ko04075; Environmental Information Processing; Signal transduction; Plant hormone signal transduction}	{NA}	{GO:0005515; protein binding; molecular_function}	{NA}	{PF06203:CCT motif}
transcript_HQ_AL3_Stem_transcript17798/f2p0/944	K13464	jasmonate ZIM domain-containing protein	944	107	35	225	9.03	2.62	20.02	{ACN40858.1; unknown [Picea sitchensis]}	{NA}	{gra:105785654; K13464 JAZ jasmonate ZIM domain-containing protein - ko04075; Environmental Information Processing; Signal transduction; Plant hormone signal transduction}	{NA}	{NA}	{NA}	{NA}
transcript_HQ_AL3_Stem_transcript16901/f2p0/1009	K13464	jasmonate ZIM domain-containing protein	1007	3	28	72	0.23	1.91	5.84	{XP_001766919.1; predicted protein [Physcomitrella patens]}	{sp|Q7XPM8|TIF3_ORYSJ; Protein TIFY 3 OS=Oryza sativa subsp. japonica GN=TIFY3 PE=1 SV=1}	{pxb:103943066; K13464 JAZ jasmonate ZIM domain-containing protein - ko04075; Environmental Information Processing; Signal transduction; Plant hormone signal transduction}	{NA}	{NA}	{NA}	{NA}
transcript_HQ_AL3_Stem_transcript16902/f7p0/937	K13464	jasmonate ZIM domain-containing protein	937	783.75	267.03	430.78	66.88	20.21	38.75	{OAE22702.1; hypothetical protein AXG93_2675s1360 [Marchantia polymorpha subsp. polymorpha]}	{sp|Q8H395|TI10B_ORYSJ; Protein TIFY 10b OS=Oryza sativa subsp. japonica GN=TIFY10B PE=1 SV=1}	{pper:PRUPE_ppa009778mg; K13464 JAZ jasmonate ZIM domain-containing protein - ko04075; Environmental Information Processing; Signal transduction; Plant hormone signal transduction}	{NA}	{GO:0005515; protein binding; molecular_function}	{NA}	{PF06203:CCT motif}
transcript_HQ_AL3_Stem_transcript16036/f7p0/1094	K13464	jasmonate ZIM domain-containing protein	1094	1919.83	905.58	833.87	131.74	55.08	60.23	{OAE22702.1; hypothetical protein AXG93_2675s1360 [Marchantia polymorpha subsp. polymorpha]}	{sp|Q8H395|TI10B_ORYSJ; Protein TIFY 10b OS=Oryza sativa subsp. japonica GN=TIFY10B PE=1 SV=1}	{pper:PRUPE_ppa009778mg; K13464 JAZ jasmonate ZIM domain-containing protein - ko04075; Environmental Information Processing; Signal transduction; Plant hormone signal transduction}	{NA}	{GO:0005515; protein binding; molecular_function}	{NA}	{PF06203:CCT motif}
transcript_HQ_AL3_Stem_transcript17013/f10p0/972	K13464	jasmonate ZIM domain-containing protein	972	346.69	744.99	628.31	28.06	53.47	53.59	{OAE22702.1; hypothetical protein AXG93_2675s1360 [Marchantia polymorpha subsp. polymorpha]}	{sp|A2YNP2|TI10B_ORYSI; Protein TIFY 10b OS=Oryza sativa subsp. indica GN=TIFY10B PE=3 SV=1}	{cam:101495051; K13464 JAZ jasmonate ZIM domain-containing protein - ko04075; Environmental Information Processing; Signal transduction; Plant hormone signal transduction}	{NA}	{GO:0005515; protein binding; molecular_function}	{NA}	{PF06203:CCT motif}
transcript_HQ_AL3_Stem_transcript18919/f4p0/875	K13464	jasmonate ZIM domain-containing protein	875	91.23	187.69	333.5	8.61	15.72	33.22	{OAE22702.1; hypothetical protein AXG93_2675s1360 [Marchantia polymorpha subsp. polymorpha]}	{sp|Q58G47|TIF6A_ARATH; Protein TIFY 6A OS=Arabidopsis thaliana GN=TIFY6A PE=1 SV=1}	{smo:SELMODRAFT_415314; K13464 JAZ jasmonate ZIM domain-containing protein - ko04075; Environmental Information Processing; Signal transduction; Plant hormone signal transduction}	{NA}	{GO:0098599; NA}	{NA}	{PF02089:Palmitoyl protein thioesterase}
transcript_HQ_AL3_Stem_transcript2389/f2p0/2237	K13464	jasmonate ZIM domain-containing protein	2237	158.67	323.12	274.94	4.49	8.09	8.16	{ABR16381.1; unknown [Picea sitchensis]}	{sp|Q6ES51|TIF6B_ORYSJ; Protein TIFY 6b OS=Oryza sativa subsp. japonica GN=TIFY6B PE=1 SV=1}	{nnu:104605341; K13464 JAZ jasmonate ZIM domain-containing protein - ko04075; Environmental Information Processing; Signal transduction; Plant hormone signal transduction}	{NA}	{NA}	{NA}	{NA}
transcript_HQ_AL3_Stem_transcript2490/f8p0/2109	K13464	jasmonate ZIM domain-containing protein	NA	NA	NA	NA	NA	NA	NA	NA	NA	NA	NA	NA	NA	NA
transcript_HQ_AL3_Stem_transcript2570/f2p0/2183	K13464	jasmonate ZIM domain-containing protein	2183	1478.89	2733.43	1586.47	43.02	70.4	48.41	{OAE22702.1; hypothetical protein AXG93_2675s1360 [Marchantia polymorpha subsp. polymorpha]}	{NA}	{smo:SELMODRAFT_415314; K13464 JAZ jasmonate ZIM domain-containing protein - ko04075; Environmental Information Processing; Signal transduction; Plant hormone signal transduction}	{NA}	{GO:0005515; protein binding; molecular_function}	{NA}	{PF06203:CCT motif}
transcript_HQ_AL3_Stem_transcript2328/f4p0/2217	K13464	jasmonate ZIM domain-containing protein	2217	185.42	22.59	657.56	5.3	0.57	19.71	{CDY18478.1; BnaA01g27170D [Brassica napus]}	{sp|Q6ES51|TIF6B_ORYSJ; Protein TIFY 6b OS=Oryza sativa subsp. japonica GN=TIFY6B PE=1 SV=1}	{nnu:104605341; K13464 JAZ jasmonate ZIM domain-containing protein - ko04075; Environmental Information Processing; Signal transduction; Plant hormone signal transduction}	{NA}	{NA}	{NA}	{NA}
transcript_HQ_AL3_Stem_transcript5543/f2p0/1835	K13464	jasmonate ZIM domain-containing protein	NA	NA	NA	NA	NA	NA	NA	NA	NA	NA	NA	NA	NA	NA
transcript_HQ_AL3_Stem_transcript7073/f17p0/1591	K13464	jasmonate ZIM domain-containing protein	NA	NA	NA	NA	NA	NA	NA	NA	NA	NA	NA	NA	NA	NA
transcript_HQ_AL3_Stem_transcript3203/f2p0/2103	K13464	jasmonate ZIM domain-containing protein	2103	185.47	148.29	251.85	5.63	3.99	8.03	{XP_010268407.1; PREDICTED: protein TIFY 6B-like [Nelumbo nucifera]}	{sp|Q6ES51|TIF6B_ORYSJ; Protein TIFY 6b OS=Oryza sativa subsp. japonica GN=TIFY6B PE=1 SV=1}	{nnu:104605341; K13464 JAZ jasmonate ZIM domain-containing protein - ko04075; Environmental Information Processing; Signal transduction; Plant hormone signal transduction}	{NA}	{NA}	{NA}	{NA}
transcript_HQ_AL3_Stem_transcript8670/f5p0/1565	K13464	jasmonate ZIM domain-containing protein	1565	775	2681.92	2071	33.49	102.66	94.01	{ABR16381.1; unknown [Picea sitchensis]}	{sp|Q9LVI4|TIF6B_ARATH; Protein TIFY 6B OS=Arabidopsis thaliana GN=TIFY6B PE=1 SV=1}	{csv:101222222; K13464 JAZ jasmonate ZIM domain-containing protein - ko04075; Environmental Information Processing; Signal transduction; Plant hormone signal transduction}	{NA}	{NA}	{NA}	{NA}
transcript_HQ_AL3_Stem_transcript6619/f77p0/1501	K13464	jasmonate ZIM domain-containing protein	NA	NA	NA	NA	NA	NA	NA	NA	NA	NA	NA	NA	NA	NA
transcript_HQ_AL3_Stem_transcript7640/f19p0/1477	K13464	jasmonate ZIM domain-containing protein	NA	NA	NA	NA	NA	NA	NA	NA	NA	NA	NA	NA	NA	NA
transcript_HQ_AL3_Stem_transcript7670/f3p0/1627	K13464	jasmonate ZIM domain-containing protein	1627	1077.04	1023.22	2089.12	44.39	37.35	90.41	{XP_004503370.1; PREDICTED: protein TIFY 6B-like isoform X4 [Cicer arietinum]}	{sp|Q84R94|TI10A_ORYSJ; Protein TIFY 10a OS=Oryza sativa subsp. japonica GN=TIFY10A PE=1 SV=1}	{obr:102716944; K13464 JAZ jasmonate ZIM domain-containing protein - ko04075; Environmental Information Processing; Signal transduction; Plant hormone signal transduction}	{NA}	{NA}	{HG975523.1; Solanum lycopersicum chromosome ch11, complete genome}	{NA}
transcript_HQ_AL3_Stem_transcript9027/f2p0/1511	K13464	jasmonate ZIM domain-containing protein	1511	1450	2971.93	2677.15	65.45	118.81	126.93	{XP_010261778.1; PREDICTED: protein TIFY 10B [Nelumbo nucifera]}	{sp|Q84R94|TI10A_ORYSJ; Protein TIFY 10a OS=Oryza sativa subsp. japonica GN=TIFY10A PE=1 SV=1}	{jcu:105631367; K13464 JAZ jasmonate ZIM domain-containing protein - ko04075; Environmental Information Processing; Signal transduction; Plant hormone signal transduction}	{NA}	{GO:0005515; protein binding; molecular_function}	{NA}	{PF06203:CCT motif}
transcript_LQ_AL3_Stem_transcript10283/f2p0/1492	K13464	jasmonate ZIM domain-containing protein	1458	0	3.26	3.66	0	0.14	0.18	{ABR16381.1; unknown [Picea sitchensis]}	{NA}	{vvi:100262965; K13464 JAZ jasmonate ZIM domain-containing protein - ko04075; Environmental Information Processing; Signal transduction; Plant hormone signal transduction}	{NA}	{NA}	{NA}	{NA}
transcript_HQ_AL3_Stem_transcript1452/f6p0/2410	K12126	phytochrome-interacting factor 3	NA	NA	NA	NA	NA	NA	NA	NA	NA	NA	NA	NA	NA	NA
transcript_HQ_AL3_Stem_transcript5610/f2p0/1802	K12126	phytochrome-interacting factor 3	1802	17.78	64.44	121.98	0.65	2.08	4.66	{XP_008800314.1; PREDICTED: transcription factor PIF3-like isoform X1 [Phoenix dactylifera]}	{sp|Q9FUA4|SPT_ARATH; Transcription factor SPATULA OS=Arabidopsis thaliana GN=SPT PE=1 SV=1}	{egu:105040114; K12126 PIF3 phytochrome-interacting factor 3 - ko04075; Environmental Information Processing; Signal transduction; Plant hormone signal transduction | ko04712; Organismal Systems; Environmental adaptation; Circadian rhythm - plant}	{NA}	{GO:0046983; protein dimerization activity; molecular_function GO:0035556; intracellular signal transduction; biological_process}	{NA}	{PF00010:Helix-loop-helix DNA-binding domain PF00610:Domain found in Dishevelled, Egl-10, and Pleckstrin (DEP)}
transcript_HQ_AL3_Stem_transcript20082/f2p0/791	K13463	coronatine-insensitive protein 1	789	74.5	128.75	17.07	8.25	12.66	2	{XP_010534174.1; PREDICTED: coronatine-insensitive protein 1-like [Tarenaya hassleriana]}	{sp|O04197|COI1_ARATH; Coronatine-insensitive protein 1 OS=Arabidopsis thaliana GN=COI1 PE=1 SV=1}	{thj:104809767; K13463 COI-1 coronatine-insensitive protein 1 - ko04075; Environmental Information Processing; Signal transduction; Plant hormone signal transduction}	{At2g39940; KOG1947 Leucine rich repeat proteins, some proteins contain F-box R General function prediction only ;}	{NA}	{NA}	{NA}
transcript_HQ_AL3_Stem_transcript1480/f4p0/2447	K13422	transcription factor MYC2	2448	214.41	809.03	386.97	5.47	18.27	10.35	{AHL44338.1; bHLH transcription factor [Taxus mairei]}	{sp|Q9FIP9|MYC3_ARATH; Transcription factor MYC3 OS=Arabidopsis thaliana GN=MYC3 PE=1 SV=1}	{ppp:PHYPADRAFT_164647; K13422 MYC2 transcription factor MYC2 - ko04016; Environmental Information Processing; Signal transduction; MAPK signaling pathway - plant | ko04075; Environmental Information Processing; Signal transduction; Plant hormone signal transduction}	{NA}	{GO:0046983; protein dimerization activity; molecular_function}	{NA}	{PF00010:Helix-loop-helix DNA-binding domain}
transcript_HQ_AL3_Stem_transcript1153/f3p0/2529	K13422	transcription factor MYC2	NA	NA	NA	NA	NA	NA	NA	NA	NA	NA	NA	NA	NA	NA
transcript_HQ_AL3_Stem_transcript154/f2p0/3357	K13422	transcription factor MYC2	3357	831.59	318.7	504.52	14.92	5.06	9.49	{AHL44338.1; bHLH transcription factor [Taxus mairei]}	{sp|O49687|MYC4_ARATH; Transcription factor MYC4 OS=Arabidopsis thaliana GN=MYC4 PE=1 SV=1}	{thj:104807948; K13422 MYC2 transcription factor MYC2 - ko04016; Environmental Information Processing; Signal transduction; MAPK signaling pathway - plant | ko04075; Environmental Information Processing; Signal transduction; Plant hormone signal transduction}	{NA}	{GO:0046983; protein dimerization activity; molecular_function}	{NA}	{PF00010:Helix-loop-helix DNA-binding domain}
transcript_HQ_AL3_Stem_transcript1665/f2p0/2388	K13422	transcription factor MYC2	2389	97.38	15.97	0	2.55	0.37	0	{AGO03813.1; JAMYC2 [Taxus cuspidata]}	{sp|Q336P5|MYC2_ORYSJ; Transcription factor MYC2 OS=Oryza sativa subsp. japonica GN=MYC2 PE=1 SV=1}	{gmx:100790854; K13422 MYC2 transcription factor MYC2 - ko04016; Environmental Information Processing; Signal transduction; MAPK signaling pathway - plant | ko04075; Environmental Information Processing; Signal transduction; Plant hormone signal transduction}	{NA}	{GO:0046983; protein dimerization activity; molecular_function}	{KU533732.1; Senna alexandrina cultivar Sona MYC2-like transcription factor (MYC2) mRNA, partial cds}	{PF00010:Helix-loop-helix DNA-binding domain}
transcript_HQ_AL3_Stem_transcript196/f3p0/3280	K13422	transcription factor MYC2	NA	NA	NA	NA	NA	NA	NA	NA	NA	NA	NA	NA	NA	NA
transcript_HQ_AL3_Stem_transcript18107/f2p0/926	K13422	transcription factor MYC2	926	1286.97	263.84	538.64	111.74	20.31	49.31	{XP_008796257.1; PREDICTED: transcription factor MYC2 [Phoenix dactylifera]}	{sp|O49687|MYC4_ARATH; Transcription factor MYC4 OS=Arabidopsis thaliana GN=MYC4 PE=1 SV=1}	{egu:105043927; K13422 MYC2 transcription factor MYC2 - ko04016; Environmental Information Processing; Signal transduction; MAPK signaling pathway - plant | ko04075; Environmental Information Processing; Signal transduction; Plant hormone signal transduction}	{NA}	{GO:0046983; protein dimerization activity; molecular_function}	{NA}	{PF00010:Helix-loop-helix DNA-binding domain}
transcript_HQ_AL3_Stem_transcript422/f9p0/2921	K13422	transcription factor MYC2	2921	1316.85	2007.99	2560.12	27.55	37.18	56.15	{XP_001765254.1; predicted protein [Physcomitrella patens]}	{sp|Q39204|MYC2_ARATH; Transcription factor MYC2 OS=Arabidopsis thaliana GN=MYC2 PE=1 SV=2}	{ppp:PHYPADRAFT_164647; K13422 MYC2 transcription factor MYC2 - ko04016; Environmental Information Processing; Signal transduction; MAPK signaling pathway - plant | ko04075; Environmental Information Processing; Signal transduction; Plant hormone signal transduction}	{NA}	{GO:0046983; protein dimerization activity; molecular_function GO:0005515; protein binding; molecular_function}	{NA}	{PF00010:Helix-loop-helix DNA-binding domain PF01590:GAF domain}
transcript_HQ_AL3_Stem_transcript2435/f4p0/2199	K13422	transcription factor MYC2	2199	996	1555	983	28.73	39.71	29.75	{XP_003534274.2; PREDICTED: transcription factor MYC2-like [Glycine max]}	{sp|Q9FIP9|MYC3_ARATH; Transcription factor MYC3 OS=Arabidopsis thaliana GN=MYC3 PE=1 SV=1}	{csv:101218165; K13422 MYC2 transcription factor MYC2 - ko04016; Environmental Information Processing; Signal transduction; MAPK signaling pathway - plant | ko04075; Environmental Information Processing; Signal transduction; Plant hormone signal transduction}	{NA}	{GO:0046983; protein dimerization activity; molecular_function}	{NM_001281045.1; Vitis vinifera Myc2 bHLH protein (MYC2), mRNA}	{PF00010:Helix-loop-helix DNA-binding domain}
transcript_HQ_AL3_Stem_transcript559/f5p0/2764	K13422	transcription factor MYC2	NA	NA	NA	NA	NA	NA	NA	NA	NA	NA	NA	NA	NA	NA
transcript_HQ_AL3_Stem_transcript293/f2p0/3107	K13422	transcription factor MYC2	3106	487.8	735.01	990.29	9.53	12.72	20.29	{XP_001765254.1; predicted protein [Physcomitrella patens]}	{sp|Q39204|MYC2_ARATH; Transcription factor MYC2 OS=Arabidopsis thaliana GN=MYC2 PE=1 SV=2}	{ppp:PHYPADRAFT_164647; K13422 MYC2 transcription factor MYC2 - ko04016; Environmental Information Processing; Signal transduction; MAPK signaling pathway - plant | ko04075; Environmental Information Processing; Signal transduction; Plant hormone signal transduction}	{NA}	{GO:0046983; protein dimerization activity; molecular_function GO:0005515; protein binding; molecular_function}	{NA}	{PF01590:GAF domain PF00010:Helix-loop-helix DNA-binding domain}
transcript_HQ_AL3_Stem_transcript310/f8p0/3098	K13422	transcription factor MYC2	3098	4567.78	11558	7412.21	89.54	200.52	152.3	{AHL44338.1; bHLH transcription factor [Taxus mairei]}	{sp|Q336P5|MYC2_ORYSJ; Transcription factor MYC2 OS=Oryza sativa subsp. japonica GN=MYC2 PE=1 SV=1}	{var:108341184; K13422 MYC2 transcription factor MYC2 - ko04016; Environmental Information Processing; Signal transduction; MAPK signaling pathway - plant | ko04075; Environmental Information Processing; Signal transduction; Plant hormone signal transduction}	{NA}	{GO:0046983; protein dimerization activity; molecular_function}	{JX979946.1; Populus pruinosa isolate PpruE11_1 hypothetical protein (751129) gene, partial cds}	{PF00010:Helix-loop-helix DNA-binding domain}
transcript_HQ_AL3_Stem_transcript764/f23p0/2628	K13422	transcription factor MYC2	2629	6367.67	3191.52	4774.82	149.88	66.49	117.84	{XP_009413229.1; PREDICTED: transcription factor MYC2-like [Musa acuminata subsp. malaccensis]}	{sp|Q336P5|MYC2_ORYSJ; Transcription factor MYC2 OS=Oryza sativa subsp. japonica GN=MYC2 PE=1 SV=1}	{egu:105043927; K13422 MYC2 transcription factor MYC2 - ko04016; Environmental Information Processing; Signal transduction; MAPK signaling pathway - plant | ko04075; Environmental Information Processing; Signal transduction; Plant hormone signal transduction}	{NA}	{GO:0046983; protein dimerization activity; molecular_function GO:0005515; protein binding; molecular_function}	{NA}	{PF01590:GAF domain PF00010:Helix-loop-helix DNA-binding domain}
