# Supplementary material for: Characterization and analysis of multi-organ full-length transcriptomes in Sphaeropteris brunoniana and Alsophila latebrosa highlight secondary metabolism and chloroplast RNA editing pattern of tree ferns
Source: BMC Plant Biol. 2024 Jan 26;24:73. doi: 10.1186/s12870-024-04746-w (PMC10811885; doi:10.1186/s12870-024-04746-w)
Supplement: Supplementary file 12 — Additional file 12: Table S19. Taxonomic information of 88 species. [file 12870_2024_4746_MOESM12_ESM.xlsx]

## Sheet: Table S19
Table S19. Taxonomic information of 88 species.
Species	Family	Order	Accession No.
Adiantum shastense	Pteridaceae	Polypodiales	MG432483
Alsophila costularis	Cyatheaceae	Cyatheales	MH684489
Alsophila denticulata	Cyatheaceae	Cyatheales	MT726940
Alsophila gigantea	Cyatheaceae	Cyatheales	MH603068
Alsophila latebrosa	Cyatheaceae	Cyatheales	/
Alsophila metteniana	Cyatheaceae	Cyatheales	MN795320
Alsophila podophylla	Cyatheaceae	Cyatheales	MG262389
Alsophila spinulosa	Cyatheaceae	Cyatheales	/
Ampelopteris prolifera	Thelypteridaceae	Polypodiales	KY427329
Angiopteris angustifolia	Marattiaceae	Marattiales	NC_026300
Angiopteris evecta	Marattiaceae	Marattiales	NC_008829
Asplenium komarovii	Aspleniaceae	Polypodiales	MZ064529
Asplenium nidus	Aspleniaceae	Polypodiales	MK002975
Asplenium prolongatum	Aspleniaceae	Polypodiales	KY427332
Athyrium anisopterum	Athyriaceae	Polypodiales	NC_035738
Athyrium brevifrons	Athyriaceae	Polypodiales	MN712464
Athyrium sinense	Athyriaceae	Polypodiales	KY427333
Austroblechnum melanocaulon	Blechnaceae	Polypodiales	KY427334
Bolbitis subcordata	Dryopteridaceae	Polypodiales	MN623358
Brainea insignis	Blechnaceae	Polypodiales	MN623366
Callistopteris apiifolia	Hymenophyllaceae	Hymenophyllales	MH265125
Cheilanthes lindheimeri	Pteridaceae	Polypodiales	NC_014592
Cheilanthes micropteris	Pteridaceae	Polypodiales	MH173078
Christella appendiculata	Thelypteridaceae	Polypodiales	NC_035842
Cibotium barometz	Cibotiaceae	Cyatheales	/
Cyrtomium devexiscapulae	Dryopteridaceae	Polypodiales	NC_028542
Cystopteris chinensis	Cystopteridaceae	Polypodiales	KY427337
Davallia solida var. fejeensis	Davalliaceae	Polypodiales	MK705750
Diplaziopsis cavaleriana	Diplaziopsidaceae	Polypodiales	KY427341
Diplaziopsis javanica	Diplaziopsidaceae	Polypodiales	KY427342
Diplazium bellum	Athyriaceae	Polypodiales	KY427343
Diplazium dilatatum	Athyriaceae	Polypodiales	KY427344
Diplazium dushanense	Athyriaceae	Polypodiales	KY427345
Diplazium striatum	Athyriaceae	Polypodiales	KY427346
Diplazium unilobum	Athyriaceae	Polypodiales	KY427347
Dryopteris crassirhizoma	Dryopteridaceae	Polypodiales	MN712465
Dryopteris decipiens	Dryopteridaceae	Polypodiales	KY427348
Dryopteris goeringiana	Dryopteridaceae	Polypodiales	MN712463
Dryopteris sieboldii	Dryopteridaceae	Polypodiales	MN623354
Equisetum arvense	Equisetaceae	Equisetales	NC_014699
Equisetum hyemale	Equisetaceae	Equisetales	NC_020146
Helminthostachys zeylanica	Ophioglossaceae	Ophioglossales	KM817788
Hemionitis subcordata	Pteridaceae	Polypodiales	MH173072
Histiopteris incisa	Dennstaedtiaceae	Polypodiales	MH319942
Homalosorus pycnocarpos	Diplaziopsidaceae	Polypodiales	KY427349
Hymenasplenium unilaterale	Aspleniaceae	Polypodiales	KY427350
Hymenophyllum coreanum	Hymenophyllaceae	Hymenophyllales	MN583335
Hymenophyllum holochilum	Hymenophyllaceae	Hymenophyllales	MH265124
Hypodematium crenatum	Hypodematiaceae	Polypodiales	KY427351
Lepisorus clathratus	Polypodiaceae	Polypodiales	NC_035739
Lindsaea linearis	Lindsaeaceae	Polypodiales	MK705751
Lomariopsis japurensis	Lomariopsidaceae	Polypodiales	MK705752
Lygodium japonicum	Lygodiaceae	Schizaeales	NC_022136
Lygodium microphyllum	Lygodiaceae	Schizaeales	MG761729
Macrothelypteris torresiana	Thelypteridaceae	Polypodiales	KY427352
Marsilea crenata	Marsileaceae	Salviniales	NC_022137
Matteuccia struthiopteris	Onocleaceae	Polypodiales	KY427353
Mesopteris tonkinensis	Thelypteridaceae	Polypodiales	MH500229
Myriopteris scabra	Pteridaceae	Polypodiales	MH173083
Nephrolepis biserrata	Nephrolepidaceae	Polypodiales	MK705753
Notholaena standleyi	Pteridaceae	Polypodiales	MH173067
Oceaniopteris gibba	Blechnaceae	Polypodiales	MN623360
Oleandra articulata	Oleandraceae	Polypodiales	MK705754
Onoclea sensibilis	Onocleaceae	Polypodiales	KY427354
Ophioglossum californicum	Ophioglossaceae	Ophioglossales	NC_020147
Osmundastrum cinnamomeum	Osmundaceae	Osumundales	NC_024157
Pecluma dulcis	Polypodiaceae	Polypodiales	MK705755
Pilularia americana	Marsileaceae	Salviniales	KY863504
Plagiogyria euphlebia	Plagiogyriaceae	Cyatheales	MN027504
Plagiogyria subadnata	Plagiogyriaceae	Cyatheales	MN623362
Polystichum tripteron	Dryopteridaceae	Polypodiales	MN712466
Pseudophegopteris aurita	Thelypteridaceae	Polypodiales	KY427355
Pteridium aquilinum	Dennstaedtiaceae	Polypodiales	NC_014348
Pyrrosia lingua	Polypodiaceae	Polypodiales	MT210540
Pyrrosia petiolosa	Polypodiaceae	Polypodiales	MN885667
Rhachidosorus consimilis	Rhachidosoraceae	Polypodiales	KY427356
Saccoloma inaequale	Saccolomataceae	Polypodiales	MK705756
Schizaea elegans	Schizaeaceae	Schizaeales	KX258660
Schizaea pectinata	Schizaeaceae	Schizaeales	KX258661
Selliguea yakushimensis	Polypodiaceae	Polypodiales	MN623352
Sphaeropteris brunoniana	Cyatheaceae	Cyatheales	/
Sphaeropteris lepifera	Cyatheaceae	Cyatheales	MN623357
Stegnogramma sagittifolia	Thelypteridaceae	Polypodiales	KY427357
Tectaria panamensis	Tectariaceae	Polypodiales	MK705757
Woodsia macrochlaena	Woodsiaceae	Polypodiales	KY427358
Woodsia polystichoides	Woodsiaceae	Polypodiales	KY427359
Woodwardia japonica	Blechnaceae	Polypodiales	NC_050356
Woodwardia unigemmata	Blechnaceae	Polypodiales	NC_028543
